# Supplementary material for: N,N′-Dicyclo­hexyl-N′′-(2,6-difluoro­benzo­yl)-N,N′-dimethyl­phospho­ric triamide
Source: Acta Crystallogr Sect E Struct Rep Online. 2011 Oct 22;67(Pt 11):o3027. doi: 10.1107/S1600536811043029 (PMC3247423; doi:10.1107/S1600536811043029)
Supplement: Supplementary file 1 [file e-67-o3027-sup1.cif]

##############################################################################
#                                                                            #
# This CIF contains the data in a paper accepted for publication in          #
# Acta Crystallographica Section E. It conforms to the requirements of       #
# Notes for Authors for Acta Crystallographica Section E, and has been       #
# peer reviewed under the auspices of the IUCr Commission on Journals.       #
#                                                                            #
# Full details of the Crystallographic Information File format               #
# are given in the paper "The Crystallographic Information File (CIF):       #
# a New Standard Archive File for Crystallography" by S. R. Hall, F. H.      #
# Allen and I. D. Brown [Acta Cryst. (1991), A47, 655-685].                  #
#                                                                            #
# The current version of the core CIF dictionary is obtainable from          #
# ftp://ftp.iucr.org/pub/cif_core.dic.                                       #
#                                                                            #
# Software is freely available for graphical display of the structure(s)     #
# in this CIF. For information consult the CIF software page                 #
# http://www.iucr.org/resources/cif/software.                                #
#                                                                            #
# This file may be used for bona fide research purposes within the           #
# scientific community so long as proper attribution is given to the journal # 
# article from which it was obtained.                                        #
#                                                                            #
##############################################################################
data_I
_audit_creation_method     SHELXL-97
_chemical_name_systematic
;
<i>N</i>,<i>N</i>'-Dicyclohexyl-<i>N</i>''-(2,6-
difluorobenzoyl)-<i>N</i>,<i>N</i>'-dimethylphosphoric triamide
;
_chemical_name_common     ?
_chemical_formula_moiety     'C21 H32 F2 N3 O2 P'
_chemical_formula_sum     'C21 H32 F2 N3 O2 P'
_chemical_formula_iupac     'C21 H32 F2 N3 O2 P'
_chemical_formula_weight     427.47
_chemical_melting_point     ?
_symmetry_cell_setting     triclinic
_symmetry_space_group_name_H-M     'P -1'
_symmetry_space_group_name_Hall     '-P 1'
loop_
    _symmetry_equiv_pos_as_xyz
    'x, y, z'
    '-x, -y, -z'
_cell_length_a     10.2322(6)
_cell_length_b     10.6188(5)
_cell_length_c     11.2658(6)
_cell_angle_alpha     69.4190(10)
_cell_angle_beta     79.2690(10)
_cell_angle_gamma     81.5360(10)
_cell_volume     1121.45(10)
_cell_formula_units_Z     2
_cell_measurement_reflns_used     9954
_cell_measurement_theta_min     2.35
_cell_measurement_theta_max     27.98
_cell_measurement_temperature     100(2)
_exptl_crystal_description     block
_exptl_crystal_colour     colourless
_exptl_crystal_size_max     0.35
_exptl_crystal_size_mid     0.30
_exptl_crystal_size_min     0.25
_exptl_crystal_density_diffrn     1.266
_exptl_crystal_density_meas     ?
_exptl_crystal_density_method     'not measured'
_exptl_crystal_F_000     456
_exptl_absorpt_coefficient_mu     0.160
_exptl_absorpt_correction_type     multi-scan
_exptl_absorpt_process_details     '(SADABS; Bruker, 2005)'
_exptl_absorpt_correction_T_min     0.9461
_exptl_absorpt_correction_T_max     0.9610
_exptl_special_details     ?
_diffrn_ambient_temperature     100(2)
_diffrn_radiation_type     MoK\a
_diffrn_radiation_wavelength     0.71073
_diffrn_radiation_source     'fine-focus sealed tube'
_diffrn_radiation_monochromator     graphite
_diffrn_measurement_device_type     'Bruker SMART CCD area-detector'
_diffrn_measurement_method     '\f and \w'
_diffrn_detector_area_resol_mean     ?
_diffrn_reflns_number     17147
_diffrn_reflns_av_R_equivalents     0.0290
_diffrn_reflns_av_sigmaI/netI     0.0278
_diffrn_reflns_theta_min     1.95
_diffrn_reflns_theta_max     28.00
_diffrn_reflns_theta_full     25.00
_diffrn_measured_fraction_theta_max     0.935
_diffrn_measured_fraction_theta_full     0.991
_diffrn_reflns_limit_h_min     -13
_diffrn_reflns_limit_h_max     13
_diffrn_reflns_limit_k_min     -13
_diffrn_reflns_limit_k_max     13
_diffrn_reflns_limit_l_min     -14
_diffrn_reflns_limit_l_max     14
_refine_special_details     ?
_reflns_number_total     5053
_reflns_number_gt     4421
_reflns_threshold_expression     I>2\s(I)
_refine_ls_structure_factor_coef     Fsqd
_refine_ls_matrix_type     full
_refine_ls_R_factor_all     0.0426
_refine_ls_R_factor_gt     0.0366
_refine_ls_wR_factor_gt     0.0931
_refine_ls_wR_factor_ref     0.0973
_refine_ls_goodness_of_fit_ref     1.052
_refine_ls_restrained_S_all     1.052
_refine_ls_number_reflns     5053
_refine_ls_number_parameters     267
_refine_ls_number_restraints     1
_refine_ls_number_constraints     0
_refine_ls_hydrogen_treatment     mixed
_refine_ls_weighting_scheme     calc
_refine_ls_weighting_details
         'calc w=1/[\s^2^(Fo^2^)+(0.0429P)^2^+0.4607P] where P=(Fo^2^+2Fc^2^)/3'
_atom_sites_solution_hydrogens     geom
_atom_sites_solution_primary     direct
_atom_sites_solution_secondary     difmap
_refine_ls_shift/su_max     0.000
_refine_ls_shift/su_mean     0.000
_refine_diff_density_max     0.320
_refine_diff_density_min     -0.344
_refine_ls_extinction_method     none
_refine_ls_extinction_coef     ?
loop_
    _atom_type_symbol
    _atom_type_description
    _atom_type_scat_dispersion_real
    _atom_type_scat_dispersion_imag
    _atom_type_scat_source
    'C' 'C' 0.0033 0.0016
                         'International Tables Vol C Tables 4.2.6.8 and 6.1.1.4'
    'H' 'H' 0.0000 0.0000
                         'International Tables Vol C Tables 4.2.6.8 and 6.1.1.4'
    'N' 'N' 0.0061 0.0033
                         'International Tables Vol C Tables 4.2.6.8 and 6.1.1.4'
    'O' 'O' 0.0106 0.0060
                         'International Tables Vol C Tables 4.2.6.8 and 6.1.1.4'
    'F' 'F' 0.0171 0.0103
                         'International Tables Vol C Tables 4.2.6.8 and 6.1.1.4'
    'P' 'P' 0.1023 0.0942
                         'International Tables Vol C Tables 4.2.6.8 and 6.1.1.4'
_computing_data_collection     'SMART (Bruker, 2005)'
_computing_cell_refinement     'SAINT (Bruker, 2005)'
_computing_data_reduction     'SAINT (Bruker, 2005)'
_computing_structure_solution     'SHELXS97 (Sheldrick, 2008)'
_computing_structure_refinement     'SHELXL97 (Sheldrick, 2008)'
_computing_molecular_graphics     'SHELXTL (Sheldrick, 2008)'
_computing_publication_material
             'SHELXTL (Sheldrick, 2008) and enCIFer (Allen <i>et al.</i>, 2004)'
loop_
    _atom_site_type_symbol
    _atom_site_label
    _atom_site_fract_x
    _atom_site_fract_y
    _atom_site_fract_z
    _atom_site_U_iso_or_equiv
    _atom_site_adp_type
    _atom_site_calc_flag
    _atom_site_refinement_flags
    _atom_site_occupancy
    _atom_site_symmetry_multiplicity
    _atom_site_disorder_assembly
    _atom_site_disorder_group
    P P1 0.42370(3) 0.41644(3) 0.20824(3) 0.01482(9) Uani d . 1 1 . .
    F F1 0.91928(9) 0.33633(12) 0.27902(10) 0.0491(3) Uani d . 1 1 . .
    F F2 0.68054(9) 0.73518(9) 0.04970(9) 0.0363(2) Uani d . 1 1 . .
    O O1 0.64907(10) 0.41510(13) 0.35266(9) 0.0347(3) Uani d . 1 1 . .
    O O2 0.35023(8) 0.47928(9) 0.09668(8) 0.01753(19) Uani d . 1 1 . .
    N N1 0.57558(10) 0.47579(11) 0.15972(10) 0.0170(2) Uani d D 1 1 . .
    H H1N 0.5985(14) 0.5054(14) 0.0781(9) 0.020 Uiso d D 1 1 . .
    N N2 0.34278(10) 0.45423(10) 0.33252(9) 0.0165(2) Uani d . 1 1 . .
    N N3 0.45145(11) 0.25173(11) 0.25782(11) 0.0244(2) Uani d . 1 1 . .
    C C1 0.91678(14) 0.4643(2) 0.19652(16) 0.0392(4) Uani d . 1 1 . .
    C C2 1.03613(16) 0.5176(3) 0.14059(19) 0.0497(5) Uani d . 1 1 . .
    H H2 1.1182 0.4669 0.1619 0.060 Uiso calc R 1 1 . .
    C C3 1.03445(16) 0.6460(3) 0.0529(2) 0.0546(6) Uani d . 1 1 . .
    H H3 1.1166 0.6842 0.0137 0.066 Uiso calc R 1 1 . .
    C C4 0.91532(17) 0.7212(2) 0.02025(17) 0.0463(5) Uani d . 1 1 . .
    H H4 0.9148 0.8099 -0.0405 0.056 Uiso calc R 1 1 . .
    C C5 0.79751(14) 0.66235(18) 0.07925(15) 0.0333(4) Uani d . 1 1 . .
    C C6 0.79311(13) 0.53390(17) 0.16838(13) 0.0283(3) Uani d . 1 1 . .
    C C7 0.66617(13) 0.46961(15) 0.23652(13) 0.0236(3) Uani d . 1 1 . .
    C C8 0.27329(12) 0.59130(12) 0.31148(11) 0.0169(2) Uani d . 1 1 . .
    H H8 0.2504 0.6255 0.2224 0.020 Uiso calc R 1 1 . .
    C C9 0.36202(14) 0.69035(14) 0.32103(14) 0.0258(3) Uani d . 1 1 . .
    H H9A 0.3890 0.6578 0.4075 0.031 Uiso calc R 1 1 . .
    H H9B 0.4439 0.6951 0.2575 0.031 Uiso calc R 1 1 . .
    C C10 0.28793(18) 0.83088(16) 0.29625(17) 0.0388(4) Uani d . 1 1 . .
    H H10A 0.3451 0.8918 0.3081 0.047 Uiso calc R 1 1 . .
    H H10B 0.2701 0.8673 0.2064 0.047 Uiso calc R 1 1 . .
    C C11 0.15626(17) 0.82817(16) 0.38598(17) 0.0385(4) Uani d . 1 1 . .
    H H11A 0.1743 0.8016 0.4753 0.046 Uiso calc R 1 1 . .
    H H11B 0.1085 0.9197 0.3635 0.046 Uiso calc R 1 1 . .
    C C12 0.06889(15) 0.72885(15) 0.37619(16) 0.0328(3) Uani d . 1 1 . .
    H H12A 0.0434 0.7605 0.2892 0.039 Uiso calc R 1 1 . .
    H H12B -0.0139 0.7250 0.4385 0.039 Uiso calc R 1 1 . .
    C C13 0.14254(13) 0.58770(14) 0.40322(13) 0.0222(3) Uani d . 1 1 . .
    H H13A 0.1616 0.5529 0.4927 0.027 Uiso calc R 1 1 . .
    H H13B 0.0852 0.5257 0.3933 0.027 Uiso calc R 1 1 . .
    C C14 0.36037(14) 0.37310(14) 0.46557(12) 0.0248(3) Uani d . 1 1 . .
    H H14A 0.3893 0.4297 0.5066 0.037 Uiso calc R 1 1 . .
    H H14B 0.4281 0.2975 0.4658 0.037 Uiso calc R 1 1 . .
    H H14C 0.2754 0.3381 0.5129 0.037 Uiso calc R 1 1 . .
    C C15 0.57908(14) 0.17673(14) 0.22547(14) 0.0277(3) Uani d . 1 1 . .
    H H15 0.6473 0.2439 0.1874 0.033 Uiso calc R 1 1 . .
    C C16 0.57337(16) 0.11177(15) 0.12540(14) 0.0335(3) Uani d . 1 1 . .
    H H16A 0.5479 0.1824 0.0465 0.040 Uiso calc R 1 1 . .
    H H16B 0.5042 0.0468 0.1585 0.040 Uiso calc R 1 1 . .
    C C17 0.70838(18) 0.03820(16) 0.09313(15) 0.0400(4) Uani d . 1 1 . .
    H H17A 0.6998 -0.0088 0.0334 0.048 Uiso calc R 1 1 . .
    H H17B 0.7750 0.1049 0.0497 0.048 Uiso calc R 1 1 . .
    C C18 0.7570(2) -0.06431(18) 0.21368(16) 0.0476(5) Uani d . 1 1 . .
    H H18A 0.6957 -0.1369 0.2517 0.057 Uiso calc R 1 1 . .
    H H18B 0.8468 -0.1059 0.1906 0.057 Uiso calc R 1 1 . .
    C C19 0.76312(19) 0.00220(19) 0.31179(17) 0.0465(5) Uani d . 1 1 . .
    H H19A 0.8303 0.0692 0.2766 0.056 Uiso calc R 1 1 . .
    H H19B 0.7914 -0.0671 0.3901 0.056 Uiso calc R 1 1 . .
    C C20 0.62703(17) 0.07244(16) 0.34615(15) 0.0362(4) Uani d . 1 1 . .
    H H20A 0.6341 0.1178 0.4076 0.043 Uiso calc R 1 1 . .
    H H20B 0.5613 0.0045 0.3877 0.043 Uiso calc R 1 1 . .
    C C21 0.33158(15) 0.17706(14) 0.30012(15) 0.0304(3) Uani d . 1 1 . .
    H H21A 0.3101 0.1560 0.2283 0.046 Uiso calc R 1 1 . .
    H H21B 0.2564 0.2325 0.3300 0.046 Uiso calc R 1 1 . .
    H H21C 0.3483 0.0930 0.3702 0.046 Uiso calc R 1 1 . .
loop_
    _atom_site_aniso_label
    _atom_site_aniso_U_11
    _atom_site_aniso_U_22
    _atom_site_aniso_U_33
    _atom_site_aniso_U_12
    _atom_site_aniso_U_13
    _atom_site_aniso_U_23
    P1 0.01077(15) 0.01879(16) 0.01385(15) 0.00019(11) -0.00010(11) -0.00559(12)
    F1 0.0221(5) 0.0863(8) 0.0401(6) 0.0158(5) -0.0113(4) -0.0274(6)
    F2 0.0281(5) 0.0433(5) 0.0395(5) -0.0109(4) 0.0008(4) -0.0161(4)
    O1 0.0187(5) 0.0684(8) 0.0170(5) 0.0035(5) -0.0043(4) -0.0164(5)
    O2 0.0119(4) 0.0264(5) 0.0154(4) -0.0013(3) -0.0006(3) -0.0092(4)
    N1 0.0116(5) 0.0268(5) 0.0126(5) -0.0012(4) -0.0006(4) -0.0074(4)
    N2 0.0140(5) 0.0206(5) 0.0124(5) 0.0026(4) -0.0013(4) -0.0044(4)
    N3 0.0186(6) 0.0198(5) 0.0281(6) 0.0026(4) 0.0060(5) -0.0061(5)
    C1 0.0152(7) 0.0836(13) 0.0351(8) 0.0013(7) -0.0044(6) -0.0418(9)
    C2 0.0152(7) 0.1089(17) 0.0493(11) -0.0083(9) 0.0001(7) -0.0576(12)
    C3 0.0188(8) 0.1161(19) 0.0591(12) -0.0293(10) 0.0157(8) -0.0679(13)
    C4 0.0354(9) 0.0766(13) 0.0434(10) -0.0298(9) 0.0141(7) -0.0405(10)
    C5 0.0183(7) 0.0595(10) 0.0340(8) -0.0111(7) 0.0033(6) -0.0307(8)
    C6 0.0125(6) 0.0588(10) 0.0244(7) -0.0046(6) -0.0005(5) -0.0274(7)
    C7 0.0127(6) 0.0419(8) 0.0202(6) 0.0028(5) -0.0026(5) -0.0170(6)
    C8 0.0153(6) 0.0198(6) 0.0155(6) 0.0015(5) -0.0024(4) -0.0070(5)
    C9 0.0236(7) 0.0311(7) 0.0262(7) -0.0076(6) 0.0032(5) -0.0154(6)
    C10 0.0485(10) 0.0270(8) 0.0419(9) -0.0089(7) 0.0094(8) -0.0186(7)
    C11 0.0439(10) 0.0299(8) 0.0419(9) 0.0036(7) 0.0046(7) -0.0202(7)
    C12 0.0257(8) 0.0348(8) 0.0367(8) 0.0103(6) -0.0032(6) -0.0163(7)
    C13 0.0143(6) 0.0279(7) 0.0246(7) 0.0012(5) 0.0004(5) -0.0120(5)
    C14 0.0206(7) 0.0320(7) 0.0141(6) 0.0053(5) -0.0007(5) -0.0023(5)
    C15 0.0244(7) 0.0221(7) 0.0261(7) 0.0086(5) 0.0052(6) -0.0041(5)
    C16 0.0380(9) 0.0265(7) 0.0252(7) 0.0099(6) 0.0039(6) -0.0049(6)
    C17 0.0461(10) 0.0314(8) 0.0272(8) 0.0161(7) 0.0073(7) -0.0051(6)
    C18 0.0545(12) 0.0374(9) 0.0338(9) 0.0271(8) 0.0017(8) -0.0075(7)
    C19 0.0461(11) 0.0447(10) 0.0351(9) 0.0269(8) -0.0058(8) -0.0087(7)
    C20 0.0383(9) 0.0343(8) 0.0266(8) 0.0154(7) -0.0009(7) -0.0080(6)
    C21 0.0281(8) 0.0204(7) 0.0364(8) -0.0035(5) 0.0085(6) -0.0078(6)
_geom_special_details     ?
loop_
    _geom_bond_atom_site_label_1
    _geom_bond_atom_site_label_2
    _geom_bond_site_symmetry_2
    _geom_bond_distance
    _geom_bond_publ_flag
    P1 O2 . 1.4848(9) ?
    P1 N2 . 1.6348(11) ?
    P1 N3 . 1.6363(11) ?
    P1 N1 . 1.6854(10) ?
    F1 C1 . 1.350(2) ?
    F2 C5 . 1.3552(19) ?
    O1 C7 . 1.2205(16) ?
    N1 C7 . 1.3612(15) ?
    N1 H1N . 0.859(9) ?
    N2 C14 . 1.4725(15) ?
    N2 C8 . 1.4819(15) ?
    N3 C21 . 1.4707(17) ?
    N3 C15 . 1.4810(17) ?
    C1 C2 . 1.369(2) ?
    C1 C6 . 1.399(2) ?
    C2 C3 . 1.374(3) ?
    C2 H2 . 0.9500 ?
    C3 C4 . 1.390(3) ?
    C3 H3 . 0.9500 ?
    C4 C5 . 1.384(2) ?
    C4 H4 . 0.9500 ?
    C5 C6 . 1.382(2) ?
    C6 C7 . 1.5046(18) ?
    C8 C13 . 1.5271(17) ?
    C8 C9 . 1.5294(17) ?
    C8 H8 . 1.0000 ?
    C9 C10 . 1.527(2) ?
    C9 H9A . 0.9900 ?
    C9 H9B . 0.9900 ?
    C10 C11 . 1.524(2) ?
    C10 H10A . 0.9900 ?
    C10 H10B . 0.9900 ?
    C11 C12 . 1.523(2) ?
    C11 H11A . 0.9900 ?
    C11 H11B . 0.9900 ?
    C12 C13 . 1.5295(19) ?
    C12 H12A . 0.9900 ?
    C12 H12B . 0.9900 ?
    C13 H13A . 0.9900 ?
    C13 H13B . 0.9900 ?
    C14 H14A . 0.9800 ?
    C14 H14B . 0.9800 ?
    C14 H14C . 0.9800 ?
    C15 C16 . 1.528(2) ?
    C15 C20 . 1.5314(19) ?
    C15 H15 . 1.0000 ?
    C16 C17 . 1.532(2) ?
    C16 H16A . 0.9900 ?
    C16 H16B . 0.9900 ?
    C17 C18 . 1.526(2) ?
    C17 H17A . 0.9900 ?
    C17 H17B . 0.9900 ?
    C18 C19 . 1.521(3) ?
    C18 H18A . 0.9900 ?
    C18 H18B . 0.9900 ?
    C19 C20 . 1.530(2) ?
    C19 H19A . 0.9900 ?
    C19 H19B . 0.9900 ?
    C20 H20A . 0.9900 ?
    C20 H20B . 0.9900 ?
    C21 H21A . 0.9800 ?
    C21 H21B . 0.9800 ?
    C21 H21C . 0.9800 ?
loop_
    _geom_angle_atom_site_label_1
    _geom_angle_atom_site_label_2
    _geom_angle_atom_site_label_3
    _geom_angle_site_symmetry_1
    _geom_angle_site_symmetry_3
    _geom_angle
    _geom_angle_publ_flag
    O2 P1 N2 . . 110.40(5) ?
    O2 P1 N3 . . 116.97(6) ?
    N2 P1 N3 . . 105.60(6) ?
    O2 P1 N1 . . 105.57(5) ?
    N2 P1 N1 . . 112.66(5) ?
    N3 P1 N1 . . 105.73(6) ?
    C7 N1 P1 . . 126.27(9) ?
    C7 N1 H1N . . 118.7(10) ?
    P1 N1 H1N . . 114.7(10) ?
    C14 N2 C8 . . 116.58(10) ?
    C14 N2 P1 . . 123.33(9) ?
    C8 N2 P1 . . 118.49(8) ?
    C21 N3 C15 . . 116.90(11) ?
    C21 N3 P1 . . 115.51(9) ?
    C15 N3 P1 . . 124.57(9) ?
    F1 C1 C2 . . 118.10(16) ?
    F1 C1 C6 . . 118.56(14) ?
    C2 C1 C6 . . 123.28(19) ?
    C1 C2 C3 . . 118.40(17) ?
    C1 C2 H2 . . 120.8 ?
    C3 C2 H2 . . 120.8 ?
    C2 C3 C4 . . 121.52(15) ?
    C2 C3 H3 . . 119.2 ?
    C4 C3 H3 . . 119.2 ?
    C5 C4 C3 . . 117.7(2) ?
    C5 C4 H4 . . 121.1 ?
    C3 C4 H4 . . 121.1 ?
    F2 C5 C6 . . 118.33(12) ?
    F2 C5 C4 . . 118.37(17) ?
    C6 C5 C4 . . 123.29(16) ?
    C5 C6 C1 . . 115.79(14) ?
    C5 C6 C7 . . 124.16(13) ?
    C1 C6 C7 . . 120.02(15) ?
    O1 C7 N1 . . 123.71(12) ?
    O1 C7 C6 . . 120.91(11) ?
    N1 C7 C6 . . 115.38(11) ?
    N2 C8 C13 . . 111.30(10) ?
    N2 C8 C9 . . 112.22(10) ?
    C13 C8 C9 . . 110.75(10) ?
    N2 C8 H8 . . 107.4 ?
    C13 C8 H8 . . 107.4 ?
    C9 C8 H8 . . 107.4 ?
    C10 C9 C8 . . 110.65(12) ?
    C10 C9 H9A . . 109.5 ?
    C8 C9 H9A . . 109.5 ?
    C10 C9 H9B . . 109.5 ?
    C8 C9 H9B . . 109.5 ?
    H9A C9 H9B . . 108.1 ?
    C11 C10 C9 . . 111.80(13) ?
    C11 C10 H10A . . 109.3 ?
    C9 C10 H10A . . 109.3 ?
    C11 C10 H10B . . 109.3 ?
    C9 C10 H10B . . 109.3 ?
    H10A C10 H10B . . 107.9 ?
    C12 C11 C10 . . 110.74(13) ?
    C12 C11 H11A . . 109.5 ?
    C10 C11 H11A . . 109.5 ?
    C12 C11 H11B . . 109.5 ?
    C10 C11 H11B . . 109.5 ?
    H11A C11 H11B . . 108.1 ?
    C11 C12 C13 . . 110.95(12) ?
    C11 C12 H12A . . 109.5 ?
    C13 C12 H12A . . 109.5 ?
    C11 C12 H12B . . 109.5 ?
    C13 C12 H12B . . 109.5 ?
    H12A C12 H12B . . 108.0 ?
    C8 C13 C12 . . 110.68(11) ?
    C8 C13 H13A . . 109.5 ?
    C12 C13 H13A . . 109.5 ?
    C8 C13 H13B . . 109.5 ?
    C12 C13 H13B . . 109.5 ?
    H13A C13 H13B . . 108.1 ?
    N2 C14 H14A . . 109.5 ?
    N2 C14 H14B . . 109.5 ?
    H14A C14 H14B . . 109.5 ?
    N2 C14 H14C . . 109.5 ?
    H14A C14 H14C . . 109.5 ?
    H14B C14 H14C . . 109.5 ?
    N3 C15 C16 . . 113.22(12) ?
    N3 C15 C20 . . 111.07(11) ?
    C16 C15 C20 . . 111.21(12) ?
    N3 C15 H15 . . 107.0 ?
    C16 C15 H15 . . 107.0 ?
    C20 C15 H15 . . 107.0 ?
    C15 C16 C17 . . 111.21(14) ?
    C15 C16 H16A . . 109.4 ?
    C17 C16 H16A . . 109.4 ?
    C15 C16 H16B . . 109.4 ?
    C17 C16 H16B . . 109.4 ?
    H16A C16 H16B . . 108.0 ?
    C18 C17 C16 . . 111.24(13) ?
    C18 C17 H17A . . 109.4 ?
    C16 C17 H17A . . 109.4 ?
    C18 C17 H17B . . 109.4 ?
    C16 C17 H17B . . 109.4 ?
    H17A C17 H17B . . 108.0 ?
    C19 C18 C17 . . 111.16(14) ?
    C19 C18 H18A . . 109.4 ?
    C17 C18 H18A . . 109.4 ?
    C19 C18 H18B . . 109.4 ?
    C17 C18 H18B . . 109.4 ?
    H18A C18 H18B . . 108.0 ?
    C18 C19 C20 . . 110.98(16) ?
    C18 C19 H19A . . 109.4 ?
    C20 C19 H19A . . 109.4 ?
    C18 C19 H19B . . 109.4 ?
    C20 C19 H19B . . 109.4 ?
    H19A C19 H19B . . 108.0 ?
    C19 C20 C15 . . 110.31(12) ?
    C19 C20 H20A . . 109.6 ?
    C15 C20 H20A . . 109.6 ?
    C19 C20 H20B . . 109.6 ?
    C15 C20 H20B . . 109.6 ?
    H20A C20 H20B . . 108.1 ?
    N3 C21 H21A . . 109.5 ?
    N3 C21 H21B . . 109.5 ?
    H21A C21 H21B . . 109.5 ?
    N3 C21 H21C . . 109.5 ?
    H21A C21 H21C . . 109.5 ?
    H21B C21 H21C . . 109.5 ?
loop_
    _geom_torsion_atom_site_label_1
    _geom_torsion_atom_site_label_2
    _geom_torsion_atom_site_label_3
    _geom_torsion_atom_site_label_4
    _geom_torsion_site_symmetry_1
    _geom_torsion_site_symmetry_2
    _geom_torsion_site_symmetry_3
    _geom_torsion_site_symmetry_4
    _geom_torsion
    _geom_torsion_publ_flag
    O2 P1 N1 C7 . . . . 164.83(11) ?
    N2 P1 N1 C7 . . . . 44.27(13) ?
    N3 P1 N1 C7 . . . . -70.59(12) ?
    O2 P1 N2 C14 . . . . 157.51(10) ?
    N3 P1 N2 C14 . . . . 30.20(11) ?
    N1 P1 N2 C14 . . . . -84.74(11) ?
    O2 P1 N2 C8 . . . . -37.41(10) ?
    N3 P1 N2 C8 . . . . -164.72(9) ?
    N1 P1 N2 C8 . . . . 80.35(9) ?
    O2 P1 N3 C21 . . . . -60.31(12) ?
    N2 P1 N3 C21 . . . . 62.93(11) ?
    N1 P1 N3 C21 . . . . -177.45(10) ?
    O2 P1 N3 C15 . . . . 99.32(12) ?
    N2 P1 N3 C15 . . . . -137.44(11) ?
    N1 P1 N3 C15 . . . . -17.82(13) ?
    F1 C1 C2 C3 . . . . 177.59(14) ?
    C6 C1 C2 C3 . . . . 0.3(2) ?
    C1 C2 C3 C4 . . . . -0.3(2) ?
    C2 C3 C4 C5 . . . . 0.0(2) ?
    C3 C4 C5 F2 . . . . 179.09(13) ?
    C3 C4 C5 C6 . . . . 0.2(2) ?
    F2 C5 C6 C1 . . . . -179.04(12) ?
    C4 C5 C6 C1 . . . . -0.2(2) ?
    F2 C5 C6 C7 . . . . -0.8(2) ?
    C4 C5 C6 C7 . . . . 178.10(13) ?
    F1 C1 C6 C5 . . . . -177.37(12) ?
    C2 C1 C6 C5 . . . . -0.1(2) ?
    F1 C1 C6 C7 . . . . 4.3(2) ?
    C2 C1 C6 C7 . . . . -178.47(13) ?
    P1 N1 C7 O1 . . . . 2.4(2) ?
    P1 N1 C7 C6 . . . . -178.43(10) ?
    C5 C6 C7 O1 . . . . -131.18(15) ?
    C1 C6 C7 O1 . . . . 47.0(2) ?
    C5 C6 C7 N1 . . . . 49.58(19) ?
    C1 C6 C7 N1 . . . . -132.22(14) ?
    C14 N2 C8 C13 . . . . -50.03(14) ?
    P1 N2 C8 C13 . . . . 143.89(9) ?
    C14 N2 C8 C9 . . . . 74.73(13) ?
    P1 N2 C8 C9 . . . . -91.36(11) ?
    N2 C8 C9 C10 . . . . 178.90(11) ?
    C13 C8 C9 C10 . . . . -56.04(15) ?
    C8 C9 C10 C11 . . . . 55.54(17) ?
    C9 C10 C11 C12 . . . . -55.57(19) ?
    C10 C11 C12 C13 . . . . 56.09(18) ?
    N2 C8 C13 C12 . . . . -177.37(10) ?
    C9 C8 C13 C12 . . . . 57.05(14) ?
    C11 C12 C13 C8 . . . . -57.15(16) ?
    C21 N3 C15 C16 . . . . 54.69(16) ?
    P1 N3 C15 C16 . . . . -104.68(13) ?
    C21 N3 C15 C20 . . . . -71.27(17) ?
    P1 N3 C15 C20 . . . . 129.36(12) ?
    N3 C15 C16 C17 . . . . 178.75(11) ?
    C20 C15 C16 C17 . . . . -55.36(16) ?
    C15 C16 C17 C18 . . . . 54.61(19) ?
    C16 C17 C18 C19 . . . . -55.4(2) ?
    C17 C18 C19 C20 . . . . 56.9(2) ?
    C18 C19 C20 C15 . . . . -57.2(2) ?
    N3 C15 C20 C19 . . . . -176.48(14) ?
    C16 C15 C20 C19 . . . . 56.45(18) ?
loop_
    _geom_hbond_atom_site_label_D
    _geom_hbond_atom_site_label_H
    _geom_hbond_atom_site_label_A
    _geom_hbond_site_symmetry_A
    _geom_hbond_distance_DH
    _geom_hbond_distance_HA
    _geom_hbond_distance_DA
    _geom_hbond_angle_DHA
    _geom_hbond_publ_flag
    N1 H1N O2 2_665 0.859(9) 1.895(10) 2.7330(13) 164.5(14) yes
data_global
_journal_date_recd_electronic     2011-09-20
_journal_date_accepted     2011-10-17
_journal_name_full     'Acta Crystallographica, Section E'
_journal_year     2011
_journal_volume     67
_journal_issue     11
_journal_page_first     o3027
_journal_page_last     o3027
_journal_paper_category     QO
_journal_coeditor_code     BH2384
_publ_contact_author_name     'Mehrdad Pourayoubi'
_publ_contact_author_address
;
Department of Chemistry, Ferdowsi University of Mashhad, Mashhad 91779, Iran
;
_publ_contact_author_email     mehrdad_pourayoubi@yahoo.com
_publ_contact_author_fax     (+98)-511-8796416
_publ_contact_author_phone     (+98)-511-8795457
_publ_section_title
;\
<i>N</i>,<i>N</i>'-Dicyclohexyl-<i>N</i>''-(2,6-difluorobenzoyl)-<i>N</i>,\
<i>N</i>'-dimethylphosphoric triamide
;
loop_
    _publ_author_name
    _publ_author_address
    "Pourayoubi, Mehrdad"
;
Department of Chemistry
Ferdowsi University of Mashhad
Mashhad 91779
Iran
;
    "Tarahhomi, Atekeh"
;
Department of Chemistry
Ferdowsi University of Mashhad
Mashhad 91779
Iran
;
    "Rheingold, Arnold L."
;
Department of Chemistry
University of California
San Diego, 9500 Gilman Drive, La Jolla, CA 92093
USA
;
    "Golen, James A."
;
Department of Chemistry
University of California
San Diego, 9500 Gilman Drive, La Jolla, CA 92093
USA
;
