# Supplementary material for: N,N′-Dicyclo­hexyl-N′′-(2,6-difluoro­benzo­yl)-N,N′-dimethyl­phospho­ric triamide
Source: Acta Crystallogr Sect E Struct Rep Online. 2011 Oct 22;67(Pt 11):o3027. doi: 10.1107/S1600536811043029 (PMC3247423; doi:10.1107/S1600536811043029)
Supplement: Supplementary file 2 [file e-67-o3027-Isup2.hkl]

# 
# h,k,l, Fc-squared, Fo-squared, sigma(Fo-squared) and status flag 
# 
data_I
_shelx_title ' atar11c in P-1' 
_shelx_refln_list_code          4 
_shelx_F_calc_maximum      126.48 
_exptl_crystal_F_000       456.00 
_reflns_d_resolution_high  0.7570 
 
loop_ 
 _symmetry_equiv_pos_as_xyz 
 'x, y, z' 
 '-x, -y, -z' 
 
_cell_length_a    10.2322 
_cell_length_b    10.6188 
_cell_length_c    11.2658 
_cell_angle_alpha  69.419 
_cell_angle_beta   79.269 
_cell_angle_gamma  81.536 
 
_shelx_F_squared_multiplier     1.000 
 
loop_ 
 _refln_index_h 
 _refln_index_k 
 _refln_index_l 
 _refln_F_squared_calc 
 _refln_F_squared_meas 
 _refln_F_squared_sigma 
 _refln_observed_status 
   1   0   0     3722.92     3551.40     55.56 o 
   2   0   0      658.21      684.27     10.13 o 
   3   0   0     5213.36     5189.53     67.71 o 
   4   0   0     2658.83     2796.10     39.26 o 
   5   0   0        2.78        3.33      0.42 o 
   6   0   0      213.98      205.37      3.51 o 
   7   0   0       76.90       71.02      3.12 o 
   8   0   0      754.38      734.95     15.80 o 
   9   0   0      327.52      332.50      6.94 o 
  10   0   0      219.16      218.80      5.19 o 
  11   0   0        0.00        0.78      1.66 o 
  12   0   0      181.57      189.30      7.39 o 
 -12   1   0       55.70       56.02      5.85 o 
 -11   1   0        0.06       -0.16      2.27 o 
 -10   1   0      469.61      444.36     31.18 o 
  -9   1   0      369.93      381.80     14.48 o 
  -8   1   0        7.82        6.60      1.30 o 
  -7   1   0      532.43      540.20     10.55 o 
  -6   1   0       76.35       93.88      2.10 o 
  -5   1   0      179.02      166.07      2.86 o 
  -4   1   0      832.88      859.88     23.60 o 
  -3   1   0     3444.86     3663.46     51.75 o 
  -2   1   0     4242.26     4256.94    106.65 o 
  -1   1   0      102.73       92.24      1.90 o 
   0   1   0    10115.37     9482.51    119.54 o 
   1   1   0       99.91      108.09      1.53 o 
   2   1   0       22.15       20.58      0.55 o 
   3   1   0       69.03       80.16      1.61 o 
   4   1   0     3264.39     3310.83     43.16 o 
   5   1   0       52.70       64.93      1.44 o 
   6   1   0       54.14       49.48      1.45 o 
   7   1   0        1.87        3.05      0.56 o 
   8   1   0      736.48      694.27     13.01 o 
   9   1   0       11.35       10.88      1.20 o 
  10   1   0       14.49       14.00      1.45 o 
  11   1   0        0.01        1.28      1.19 o 
  12   1   0       95.61      108.23      5.34 o 
  13   1   0      252.00      243.08     12.67 o 
 -12   2   0        0.00       -1.62      3.25 o 
 -11   2   0       12.09       11.53      3.57 o 
 -10   2   0      290.52      278.16     13.15 o 
  -9   2   0      486.81      496.07     32.23 o 
  -8   2   0        5.04        4.72      1.32 o 
  -7   2   0        0.01        0.34      0.53 o 
  -6   2   0        0.10        0.55      0.41 o 
  -5   2   0      404.38      434.35     10.71 o 
  -4   2   0     1711.67     1716.41     34.16 o 
  -3   2   0        6.99        9.81      0.55 o 
  -2   2   0      334.33      285.15      4.72 o 
  -1   2   0     1654.94     1657.99     29.36 o 
   0   2   0     1766.96     1835.28     21.30 o 
   1   2   0      174.88      169.87      2.65 o 
   2   2   0     4928.08     4955.06     70.83 o 
   3   2   0      430.63      443.95      6.91 o 
   4   2   0     3067.63     3251.40     39.82 o 
   5   2   0      693.58      709.01     12.37 o 
   6   2   0       37.10       29.66      1.09 o 
   7   2   0        3.32        5.78      0.72 o 
   8   2   0      235.81      250.48      4.83 o 
   9   2   0      134.66      141.95      3.71 o 
  10   2   0       17.31       17.33      1.62 o 
  11   2   0       45.20       47.78      2.59 o 
  12   2   0      101.12       91.25      3.46 o 
  13   2   0      328.48      341.85     11.25 o 
 -11   3   0        0.33        2.60      2.76 o 
 -10   3   0      146.04      124.71      7.96 o 
  -9   3   0      279.83      239.35     11.53 o 
  -8   3   0      110.17       92.88      5.85 o 
  -7   3   0      436.77      432.90      8.58 o 
  -6   3   0        3.06        5.25      0.83 o 
  -5   3   0        0.77        0.08      0.31 o 
  -4   3   0       35.34       23.44      0.68 o 
  -3   3   0       50.68       72.97      1.41 o 
  -2   3   0        0.18       -0.02      0.21 o 
  -1   3   0       55.11       49.77      1.41 o 
   0   3   0      409.57      453.12      5.42 o 
   1   3   0     2935.44     3182.23     42.31 o 
   2   3   0        1.60        2.42      0.30 o 
   3   3   0       78.45       65.01      1.60 o 
   4   3   0     1974.51     2048.42     24.03 o 
   5   3   0      114.35       98.74      1.74 o 
   6   3   0      847.76      837.11     12.50 o 
   7   3   0        2.35        0.71      0.52 o 
   8   3   0       24.52       21.67      1.24 o 
   9   3   0        0.02        0.39      0.80 o 
  10   3   0        7.58       10.22      1.33 o 
  11   3   0      132.78      139.52      4.15 o 
  12   3   0      144.70      146.60      5.63 o 
  13   3   0       95.20      113.96      6.33 o 
 -11   4   0        6.16       10.23      3.57 o 
  -9   4   0      256.34      240.81     11.69 o 
  -8   4   0        0.01       -0.13      1.79 o 
  -7   4   0      126.76      110.97      3.59 o 
  -6   4   0        7.19       10.55      1.13 o 
  -5   4   0      145.59      135.02      3.18 o 
  -4   4   0       18.84       15.28      0.86 o 
  -3   4   0      218.55      187.84      3.50 o 
  -2   4   0      640.77      741.21     12.07 o 
  -1   4   0       20.83       19.38      0.98 o 
   0   4   0      210.83      237.48      3.49 o 
   1   4   0        4.06        4.69      0.37 o 
   2   4   0      671.25      680.57      9.38 o 
   3   4   0     1412.13     1374.15     17.36 o 
   4   4   0       54.06       71.32      1.18 o 
   5   4   0      241.76      282.21      3.92 o 
   6   4   0      386.49      373.62      5.48 o 
   7   4   0      227.41      238.16      4.23 o 
   8   4   0      171.06      155.23      5.02 o 
   9   4   0       35.96       21.38      1.34 o 
  10   4   0       24.94       22.25      1.78 o 
  11   4   0       12.70       13.14      1.66 o 
  12   4   0       43.32       44.19      2.69 o 
 -11   5   0      132.43      122.76      8.44 o 
  -8   5   0        0.06        0.06      1.23 o 
  -7   5   0      591.58      529.48     12.29 o 
  -6   5   0      133.81      132.12      4.02 o 
  -5   5   0      241.68      230.43      5.92 o 
  -4   5   0       28.48       24.75      1.40 o 
  -3   5   0        0.27        0.45      0.34 o 
  -2   5   0      377.84      430.77      7.17 o 
  -1   5   0        9.13       10.72      0.50 o 
   0   5   0        3.03        6.23      0.36 o 
   1   5   0      828.88      893.91     12.27 o 
   2   5   0        1.76       -0.27      0.27 o 
   3   5   0      427.04      454.23      6.10 o 
   4   5   0      168.28      195.04      2.89 o 
   5   5   0       33.17       39.91      0.85 o 
   6   5   0        0.34        0.53      0.34 o 
   7   5   0      424.45      409.51      6.69 o 
   8   5   0        0.77       -0.30      0.55 o 
   9   5   0        0.38        0.35      0.79 o 
  10   5   0       89.12       73.86      2.79 o 
  11   5   0        2.55        2.02      1.30 o 
  12   5   0        0.67        0.94      1.59 o 
  -9   6   0        4.57        7.14      3.41 o 
  -8   6   0        2.19        1.16      1.38 o 
  -7   6   0      352.45      351.32      8.85 o 
  -6   6   0      146.25      144.82      6.47 o 
  -5   6   0       10.34        6.47      1.02 o 
  -4   6   0        4.16        3.19      0.71 o 
  -3   6   0      159.25      136.52      3.39 o 
  -2   6   0       66.68       60.59      1.61 o 
  -1   6   0      151.02      153.29      2.48 o 
   0   6   0       55.08       55.14      1.07 o 
   1   6   0      645.30      691.47      9.01 o 
   2   6   0       82.29       76.30      1.55 o 
   3   6   0       46.88       62.01      1.40 o 
   4   6   0      127.25      132.32      2.24 o 
   5   6   0       53.39       53.63      1.20 o 
   6   6   0       70.60       62.38      1.62 o 
   7   6   0      107.10       89.80      2.54 o 
   8   6   0        8.48        9.00      0.80 o 
   9   6   0        7.56        6.24      0.92 o 
  10   6   0        7.35        5.97      1.12 o 
  11   6   0       27.13       29.48      2.21 o 
  12   6   0       33.15       27.77      5.03 o 
  -9   7   0      163.52      186.58     10.39 o 
  -8   7   0      259.92      246.66      8.44 o 
  -7   7   0      176.57      173.62      6.05 o 
  -6   7   0       14.27       14.95      1.59 o 
  -5   7   0      151.25      128.55      4.80 o 
  -4   7   0       14.07       15.61      1.60 o 
  -3   7   0      363.43      344.92      9.12 o 
  -2   7   0       89.09       82.29      2.44 o 
  -1   7   0      221.22      220.00      5.60 o 
   0   7   0      243.80      255.03      4.54 o 
   1   7   0       13.70       18.61      0.74 o 
   2   7   0       55.45       53.54      1.33 o 
   3   7   0      311.42      309.06      4.80 o 
   4   7   0      112.00       96.88      1.87 o 
   5   7   0       72.66       73.03      1.77 o 
   6   7   0      400.94      395.14      6.48 o 
   7   7   0      179.23      153.44      3.11 o 
   8   7   0        1.00        0.45      0.58 o 
   9   7   0       41.33       40.27      2.33 o 
  10   7   0       14.00       14.52      1.75 o 
  11   7   0       34.45       31.05      3.01 o 
  -9   8   0      104.43      113.41      7.23 o 
  -8   8   0        1.90        0.81      2.76 o 
  -7   8   0       33.64       33.95      2.52 o 
  -6   8   0        0.24        0.12      1.10 o 
  -5   8   0       73.49       59.33      2.72 o 
  -4   8   0        4.11        5.18      1.01 o 
  -3   8   0      401.22      400.43     17.55 o 
  -2   8   0       18.70       21.33      1.66 o 
  -1   8   0       14.41       12.59      1.13 o 
   0   8   0       87.77       83.22      3.16 o 
   1   8   0       90.28       94.59      2.73 o 
   2   8   0      183.47      169.32      2.78 o 
   3   8   0      467.48      466.69      6.99 o 
   4   8   0      188.49      184.78      3.06 o 
   5   8   0      290.44      256.84      4.12 o 
   6   8   0       22.09       25.18      1.09 o 
   7   8   0        5.06        2.42      0.61 o 
   8   8   0       20.56       21.23      1.17 o 
   9   8   0      196.47      188.38      4.91 o 
  10   8   0      175.15      180.49      4.95 o 
  -8   9   0       66.23       63.33      4.24 o 
  -7   9   0        2.11        2.86      2.01 o 
  -6   9   0        7.34        5.08      1.56 o 
  -5   9   0      138.93      139.61      4.57 o 
  -4   9   0       65.09       55.97      2.62 o 
  -3   9   0      152.35      156.94      5.88 o 
  -2   9   0       11.81       22.03      1.30 o 
  -1   9   0       68.58       54.82      1.79 o 
   0   9   0      139.51      124.21      8.61 o 
   1   9   0       16.98       16.91      1.49 o 
   2   9   0       15.20       13.08      1.71 o 
   3   9   0        5.33        4.15      0.63 o 
   4   9   0       31.51       35.09      1.47 o 
   5   9   0      536.34      488.80      7.95 o 
   6   9   0       16.47       17.62      0.98 o 
   7   9   0       55.62       55.02      1.69 o 
   8   9   0      137.02      150.75      3.31 o 
   9   9   0      126.92      122.02      5.34 o 
  -7  10   0       17.68       12.02      3.73 o 
  -6  10   0       63.25       76.14      3.50 o 
  -5  10   0      272.75      284.16      7.70 o 
  -4  10   0      255.05      242.20      8.85 o 
  -3  10   0      107.96      119.34      5.85 o 
  -2  10   0        3.22        2.17      0.91 o 
  -1  10   0       46.14       35.24      2.14 o 
   0  10   0        1.08        1.41      0.95 o 
   1  10   0        0.31       -0.78      0.78 o 
   2  10   0       11.77       17.54      1.72 o 
   3  10   0      156.69      145.81      4.74 o 
   4  10   0      121.50      139.61      3.48 o 
   5  10   0       58.57       60.14      1.97 o 
   6  10   0       10.25       16.17      0.96 o 
   7  10   0       80.59       79.92      2.34 o 
   8  10   0       82.05       89.07      3.31 o 
   9  10   0       59.09       55.98      5.85 o 
  -5  11   0      168.48      165.19      7.11 o 
  -4  11   0       34.62       43.13      3.70 o 
  -3  11   0        0.88        0.03      2.11 o 
  -2  11   0       10.90       10.25      1.18 o 
  -1  11   0        0.39       -0.81      1.79 o 
   0  11   0        2.10       -0.02      1.06 o 
   1  11   0       41.66       35.44      2.65 o 
   2  11   0       97.74       97.86      3.89 o 
   3  11   0       95.15      108.19      5.67 o 
   4  11   0       71.21       76.82      6.97 o 
   6  11   0       13.56       15.91      2.57 o 
   7  11   0       50.28       47.75      4.02 o 
   8  11   0        0.87        1.07      1.73 o 
  -4  12   0        5.08       -0.81      3.41 o 
  -3  12   0       22.78       28.46      3.00 o 
  -2  12   0        1.33        0.16      2.27 o 
  -1  12   0       20.39       22.41      3.90 o 
   0  12   0      170.97      192.10     10.23 o 
   1  12   0       67.68       70.34      4.28 o 
   2  12   0       31.63       34.42      4.71 o 
   3  12   0       15.03       18.35      3.90 o 
  -3 -12   1       45.08       60.71      8.69 o 
  -2 -12   1       52.65       62.82      4.18 o 
  -1 -12   1       11.93       14.14      2.47 o 
   0 -12   1        0.51       -1.66      1.66 o 
   1 -12   1      123.54      138.78      6.66 o 
  -7 -11   1       17.83       20.56      2.52 o 
  -3 -11   1       17.62       20.63      2.70 o 
  -2 -11   1        7.51        8.15      5.52 o 
  -1 -11   1       35.81       46.66      3.32 o 
   0 -11   1       15.82       16.69      3.09 o 
   1 -11   1       23.29       32.31      3.90 o 
   2 -11   1       81.23       94.34      6.50 o 
   3 -11   1        8.30       10.20      1.24 o 
   4 -11   1       24.21       30.03      3.35 o 
   5 -11   1        5.30        6.66      2.92 o 
  -8 -10   1       16.58       16.14      2.20 o 
  -7 -10   1       24.33       31.10      2.23 o 
  -6 -10   1      111.50      112.16      3.21 o 
  -5 -10   1       11.74        6.83      1.17 o 
  -4 -10   1       50.32       52.44      6.09 o 
  -3 -10   1       54.34       55.14      3.44 o 
  -2 -10   1       67.76       62.94      2.92 o 
  -1 -10   1       20.44       12.71      2.58 o 
   0 -10   1        1.60        3.56      1.09 o 
   1 -10   1       34.01       31.23      2.12 o 
   2 -10   1       31.16       41.15      2.09 o 
   3 -10   1       11.98        6.44      1.55 o 
   4 -10   1        6.44        2.92      1.47 o 
   5 -10   1       15.96       12.05      2.42 o 
   6 -10   1       88.06       95.12      4.74 o 
   7 -10   1       44.38       42.23      4.51 o 
  -9  -9   1        0.29        0.41      1.78 o 
  -8  -9   1      138.07      148.11      4.96 o 
  -7  -9   1       54.15       56.95      2.94 o 
  -6  -9   1       58.35       62.86      2.49 o 
  -5  -9   1       32.22       23.83      1.42 o 
  -4  -9   1       16.86       18.26      0.97 o 
  -3  -9   1       15.56       19.82      1.10 o 
  -2  -9   1      156.96      157.28      5.11 o 
  -1  -9   1       30.10       31.40      2.17 o 
   0  -9   1        3.49        0.99      0.87 o 
   1  -9   1       23.23       20.09      2.12 o 
   2  -9   1       11.78       11.46      1.73 o 
   3  -9   1       43.61       43.58      2.22 o 
   4  -9   1       40.08       47.94      2.14 o 
   5  -9   1       22.80       18.37      1.76 o 
   6  -9   1       48.58       50.31      2.81 o 
   7  -9   1        0.02       -0.26      1.36 o 
   8  -9   1        0.37        2.12      2.03 o 
 -10  -8   1       35.23       33.96      2.70 o 
  -9  -8   1      102.69      100.58      3.92 o 
  -8  -8   1      181.62      206.17      6.03 o 
  -7  -8   1       18.39       16.80      1.47 o 
  -6  -8   1       48.83       42.38      1.75 o 
  -5  -8   1      151.31      135.75      3.20 o 
  -4  -8   1       14.35       14.51      1.02 o 
  -3  -8   1      110.05      107.73      2.09 o 
  -2  -8   1      126.84      141.52      2.46 o 
  -1  -8   1      442.74      416.80     10.07 o 
   0  -8   1        7.47        3.46      0.93 o 
   1  -8   1        0.00        0.48      0.46 o 
   2  -8   1        5.34        7.28      1.20 o 
   3  -8   1       34.85       27.99      1.50 o 
   4  -8   1       16.16       28.53      1.73 o 
   5  -8   1       82.12       68.65      3.54 o 
   6  -8   1       31.96       29.12      2.12 o 
   7  -8   1       85.80       77.29      3.50 o 
   8  -8   1        4.32        6.30      1.68 o 
   9  -8   1        0.11       -0.34      2.35 o 
 -10  -7   1      125.02      134.52      5.79 o 
  -9  -7   1       85.17       73.39      3.86 o 
  -8  -7   1       58.46       62.86      2.42 o 
  -7  -7   1       37.60       35.11      2.07 o 
  -6  -7   1      121.34      116.67      2.48 o 
  -5  -7   1       19.91       25.63      1.01 o 
  -4  -7   1       91.67       92.39      1.86 o 
  -3  -7   1      746.89      739.74      9.81 o 
  -2  -7   1      214.58      198.36      3.09 o 
  -1  -7   1      258.19      245.65      3.91 o 
   0  -7   1        0.41       -0.15      0.46 o 
   1  -7   1      207.79      204.56      4.65 o 
   2  -7   1       73.37       74.97      2.22 o 
   3  -7   1        1.13        1.67      0.71 o 
   4  -7   1       51.75       41.13      2.39 o 
   5  -7   1      570.71      534.63     10.78 o 
   6  -7   1      147.08      136.09      3.83 o 
   7  -7   1        4.15        0.50      1.18 o 
   8  -7   1      146.37      154.15     12.45 o 
   9  -7   1      120.73      110.91      7.79 o 
 -11  -6   1      109.88       98.67      4.32 o 
 -10  -6   1      113.72      116.58      3.69 o 
  -9  -6   1      102.60       92.93      3.06 o 
  -8  -6   1       47.31       45.77      2.18 o 
  -7  -6   1        0.45        1.22      0.67 o 
  -6  -6   1      296.61      296.28      5.04 o 
  -5  -6   1      613.16      577.08      8.26 o 
  -4  -6   1     1430.00     1449.56     17.39 o 
  -3  -6   1      488.91      471.58      6.43 o 
  -2  -6   1        1.28        2.73      0.39 o 
  -1  -6   1      201.25      193.03      2.90 o 
   0  -6   1        0.67        1.07      0.23 o 
   1  -6   1       24.34       32.42      0.96 o 
   2  -6   1       38.07       36.06      1.20 o 
   3  -6   1      530.31      522.92     10.22 o 
   4  -6   1     1104.48     1091.53     20.31 o 
   5  -6   1     1241.79     1233.01     30.47 o 
   6  -6   1       77.02       71.70      2.63 o 
   7  -6   1      223.56      218.58      8.26 o 
   8  -6   1      208.83      210.74      7.46 o 
   9  -6   1      605.93      625.07     17.74 o 
 -12  -5   1       10.78       12.83      4.22 o 
 -11  -5   1        2.33        2.27      1.39 o 
 -10  -5   1       15.70       19.55      1.77 o 
  -9  -5   1      212.52      204.19      5.05 o 
  -8  -5   1       96.77       97.94      2.95 o 
  -7  -5   1       22.60       12.28      1.06 o 
  -6  -5   1      381.85      355.79      5.28 o 
  -5  -5   1      451.41      420.44      5.78 o 
  -4  -5   1      643.38      631.03      8.32 o 
  -3  -5   1       10.56       14.26      0.63 o 
  -2  -5   1      253.80      290.99      4.37 o 
  -1  -5   1      368.58      388.25      5.25 o 
   0  -5   1        8.78        8.81      0.38 o 
   1  -5   1     1104.97     1268.40     15.99 o 
   2  -5   1       62.83       51.19      1.12 o 
   3  -5   1        2.72        5.10      0.53 o 
   4  -5   1      235.47      223.83      4.28 o 
   5  -5   1       78.43       70.10      2.84 o 
   6  -5   1      224.45      220.20      5.10 o 
   7  -5   1      134.05      134.06      4.25 o 
   8  -5   1      374.11      371.86     33.78 o 
   9  -5   1      341.52      312.10     14.45 o 
  11  -5   1       32.10       36.70      5.03 o 
 -12  -4   1      102.45      113.25      5.25 o 
 -11  -4   1       80.35       73.26      3.05 o 
 -10  -4   1        1.76        0.44      1.14 o 
  -9  -4   1        0.02        0.45      0.99 o 
  -8  -4   1      144.12      116.65      3.24 o 
  -7  -4   1        7.29        5.95      0.91 o 
  -6  -4   1      253.90      237.49      4.45 o 
  -5  -4   1      962.80      948.61     11.46 o 
  -4  -4   1        1.03        2.99      0.57 o 
  -3  -4   1      134.49      131.35      2.01 o 
  -2  -4   1      186.40      232.82      3.79 o 
  -1  -4   1      227.82      224.43      3.13 o 
   0  -4   1       26.79       22.68      0.89 o 
   1  -4   1     1262.65     1374.70     17.23 o 
   2  -4   1     1060.10     1003.05     18.07 o 
   3  -4   1       79.28       89.53      1.71 o 
   4  -4   1        3.73       11.45      0.77 o 
   5  -4   1      374.71      375.46      6.66 o 
   6  -4   1      331.47      309.36      5.72 o 
   7  -4   1      122.01      112.08      3.69 o 
   8  -4   1      175.91      183.66      6.54 o 
   9  -4   1      641.55      670.31     26.63 o 
 -12  -3   1      145.71      163.42      7.61 o 
 -11  -3   1       49.48       56.52      2.67 o 
 -10  -3   1       53.85       45.57      2.23 o 
  -9  -3   1       36.43       25.58      1.69 o 
  -8  -3   1      257.46      251.77      5.58 o 
  -7  -3   1       28.04       32.05      2.11 o 
  -6  -3   1       20.33       23.82      1.05 o 
  -5  -3   1      122.94      119.10      2.02 o 
  -4  -3   1      786.06      870.18     11.05 o 
  -3  -3   1     1986.02     2328.67     33.41 o 
  -2  -3   1      156.28      165.51      2.56 o 
  -1  -3   1      759.26      735.78      9.98 o 
   0  -3   1      850.82      826.95     10.28 o 
   1  -3   1       21.15       24.71      0.54 o 
   2  -3   1      507.20      507.18      7.61 o 
   3  -3   1        0.13        0.56      0.25 o 
   4  -3   1      358.98      410.28      6.54 o 
   5  -3   1       88.75      105.17      1.86 o 
   6  -3   1       34.89       40.82      3.07 o 
   7  -3   1        0.41       -0.54      0.54 o 
   8  -3   1      325.80      323.95     13.96 o 
   9  -3   1      252.03      203.63     10.07 o 
  12  -3   1      130.15      147.44      9.58 o 
 -13  -2   1        0.95        4.14      2.86 o 
 -12  -2   1       94.28       98.65      3.65 o 
 -11  -2   1       10.48       12.93      1.67 o 
 -10  -2   1       45.49       45.41      2.20 o 
  -9  -2   1      434.48      433.72      8.85 o 
  -8  -2   1      169.68      167.42      4.06 o 
  -7  -2   1        2.46        1.36      0.64 o 
  -6  -2   1        1.65       -0.37      0.47 o 
  -5  -2   1       88.72       79.68      1.65 o 
  -4  -2   1      191.96      219.13      3.28 o 
  -3  -2   1       36.96       29.65      0.65 o 
  -2  -2   1       25.78       14.81      0.55 o 
  -1  -2   1      423.47      440.62      5.54 o 
   0  -2   1       32.33       32.24      0.64 o 
   1  -2   1      193.12      185.31      2.61 o 
   2  -2   1        2.78        5.14      0.35 o 
   3  -2   1      186.16      164.84      3.21 o 
   4  -2   1      289.63      306.46      4.12 o 
   5  -2   1      380.04      456.58      8.97 o 
   6  -2   1      115.51      103.80      1.99 o 
   7  -2   1       15.54       18.25      1.29 o 
   8  -2   1        3.45        3.96      1.13 o 
   9  -2   1        2.92        2.47      1.25 o 
  10  -2   1       64.72       71.93      5.68 o 
  11  -2   1       34.57       36.86      4.87 o 
  12  -2   1      242.97      284.17     14.29 o 
 -13  -1   1       17.34       17.54      4.71 o 
 -12  -1   1       51.14       53.55      2.83 o 
 -11  -1   1      144.03      162.68      4.54 o 
 -10  -1   1      114.49      121.93      3.57 o 
  -9  -1   1       93.51       99.91      3.79 o 
  -8  -1   1      243.17      240.76      5.46 o 
  -7  -1   1      118.90      137.50      3.42 o 
  -6  -1   1       38.06       42.51      1.52 o 
  -5  -1   1      173.51      154.56      3.33 o 
  -4  -1   1      294.93      306.72      5.18 o 
  -3  -1   1       10.13       10.18      0.76 o 
  -2  -1   1     1501.04     1519.94     26.04 o 
  -1  -1   1    15998.16    15705.19    239.18 o 
   0  -1   1       68.27       65.62      1.02 o 
   1  -1   1       60.00       55.95      1.08 o 
   2  -1   1      105.38       98.04      1.51 o 
   3  -1   1      179.58      172.96      2.76 o 
   4  -1   1      984.18      972.83     20.45 o 
   5  -1   1       54.75       77.48      1.38 o 
   6  -1   1      163.55      179.61      3.12 o 
   7  -1   1        0.21       -0.49      0.52 o 
   8  -1   1       48.47       48.18      1.84 o 
   9  -1   1      102.26       87.11      4.38 o 
  10  -1   1        5.28        4.75      1.66 o 
  11  -1   1       20.29       15.77      2.33 o 
  12  -1   1      119.50      127.63      8.44 o 
 -12   0   1       67.06       67.35      4.47 o 
 -11   0   1      184.62      186.40      8.12 o 
 -10   0   1      257.13      266.77      6.06 o 
  -9   0   1      422.91      397.96      8.26 o 
  -8   0   1        3.01        2.07      0.80 o 
  -7   0   1      386.69      390.49      7.65 o 
  -6   0   1      643.97      701.64     12.83 o 
  -5   0   1        2.89        3.07      0.87 o 
  -4   0   1      615.09      706.68     11.22 o 
  -3   0   1      351.05      349.31      5.74 o 
  -2   0   1       78.15       90.09      1.85 o 
  -1   0   1       13.67       13.49      0.41 o 
   0   0   1      550.12      624.59     15.67 o 
   1   0   1       82.90       88.56      1.43 o 
   2   0   1     1642.07     1631.16     22.96 o 
   3   0   1       88.44       79.25      1.24 o 
   4   0   1      444.77      377.06      7.11 o 
   5   0   1       33.80       43.32      0.98 o 
   6   0   1       21.12       29.17      0.89 o 
   7   0   1       29.56       28.39      1.90 o 
   8   0   1     1596.66     1531.91     24.40 o 
   9   0   1       11.11        7.38      1.07 o 
  10   0   1       27.80       30.46      2.12 o 
  11   0   1        5.23        3.56      1.78 o 
  12   0   1       38.95       36.92      3.44 o 
 -12   1   1      350.16      372.99     17.21 o 
 -11   1   1       46.84       38.97      4.71 o 
 -10   1   1      148.10      143.29      5.62 o 
  -9   1   1     1023.70      977.73     17.94 o 
  -8   1   1       16.16       22.11      2.14 o 
  -7   1   1      117.42      119.19      3.05 o 
  -6   1   1      298.82      291.53      5.78 o 
  -5   1   1     2207.05     2405.86     56.86 o 
  -4   1   1     2203.58     2194.10     33.79 o 
  -3   1   1        0.13        0.26      0.25 o 
  -2   1   1        5.82        4.36      0.63 o 
  -1   1   1     2194.36     2179.94     41.11 o 
   0   1   1     1543.76     1549.68     30.94 o 
   1   1   1      802.64      788.20     11.24 o 
   2   1   1    12469.46    11786.37    203.94 o 
   3   1   1        1.09       -0.07      0.18 o 
   4   1   1      164.94      153.38      2.31 o 
   5   1   1       22.13       17.37      0.68 o 
   6   1   1      460.58      467.67      6.64 o 
   7   1   1       56.61       76.12      2.92 o 
   8   1   1     1950.68     1924.72     30.41 o 
   9   1   1        0.48        1.47      0.76 o 
  10   1   1      129.05      126.58      3.56 o 
  11   1   1        0.39        0.81      1.19 o 
  12   1   1        1.50        3.08      2.01 o 
  13   1   1       48.66       38.81      5.52 o 
 -11   2   1       11.00        9.26      3.41 o 
 -10   2   1        3.88        3.57      2.60 o 
  -9   2   1       87.26       84.97      3.95 o 
  -8   2   1        2.76        5.62      1.07 o 
  -7   2   1        4.08        4.42      1.07 o 
  -6   2   1      193.11      190.26      3.60 o 
  -5   2   1       70.56       90.47      2.16 o 
  -4   2   1       33.88       56.77      1.30 o 
  -3   2   1      222.48      250.16      4.31 o 
  -2   2   1      827.45      772.86     17.55 o 
  -1   2   1     3494.10     3634.36     71.60 o 
   0   2   1      898.87      884.81     16.60 o 
   1   2   1     3008.00     3044.93     46.96 o 
   2   2   1       81.55       76.39      1.24 o 
   3   2   1       68.68       58.91      1.09 o 
   4   2   1      768.57      787.28     10.58 o 
   5   2   1      198.83      219.78      3.34 o 
   6   2   1      709.61      726.05     10.88 o 
   7   2   1       13.35       14.90      2.22 o 
   8   2   1      653.88      637.09     10.75 o 
   9   2   1       16.19       17.45      1.36 o 
  10   2   1       54.79       54.50      2.07 o 
  11   2   1        0.95        1.03      1.19 o 
  12   2   1       95.54       99.21      3.58 o 
  13   2   1      157.65      167.97      6.99 o 
 -11   3   1        0.04       -0.49      2.92 o 
 -10   3   1      101.82      106.36      7.47 o 
  -9   3   1       68.50       57.81      5.03 o 
  -8   3   1      281.80      288.23     12.83 o 
  -7   3   1        0.21        1.37      0.79 o 
  -6   3   1      179.48      178.30      4.92 o 
  -5   3   1      372.64      345.01      5.81 o 
  -4   3   1        0.86        0.81      0.29 o 
  -3   3   1      589.29      582.47      9.65 o 
  -2   3   1     2422.99     2440.80     56.77 o 
  -1   3   1      477.47      458.59     11.87 o 
   0   3   1     2759.66     2806.75     36.93 o 
   1   3   1     7966.95     7715.46     95.00 o 
   2   3   1      545.57      498.52      8.04 o 
   3   3   1     3280.60     3510.39     49.35 o 
   4   3   1    10822.61    11075.93    156.41 o 
   5   3   1      300.47      275.79      4.10 o 
   6   3   1      149.08      144.60      3.28 o 
   7   3   1      485.70      482.56      8.35 o 
   8   3   1        1.39        1.72      0.59 o 
   9   3   1      149.25      140.57      4.23 o 
  10   3   1        2.85        1.75      0.89 o 
  11   3   1        3.94        5.09      1.30 o 
  12   3   1      397.73      427.06     17.16 o 
  13   3   1      262.33      287.75      8.27 o 
 -11   4   1        2.20        0.16      2.92 o 
 -10   4   1      384.59      393.77     17.54 o 
  -9   4   1      464.88      434.37     18.51 o 
  -7   4   1        0.02       -0.78      1.09 o 
  -6   4   1      559.26      575.04     15.44 o 
  -5   4   1       24.19       19.74      1.32 o 
  -4   4   1      437.90      498.93     10.76 o 
  -3   4   1     4190.51     4577.99    109.98 o 
  -2   4   1       29.46       39.91      1.14 o 
  -1   4   1     5711.66     5775.70     88.75 o 
   0   4   1     5101.69     5206.69     64.18 o 
   1   4   1      947.85      931.56     11.72 o 
   2   4   1       98.47       75.99      1.82 o 
   3   4   1      522.96      468.06      7.06 o 
   4   4   1     3218.32     3274.20     46.19 o 
   5   4   1        0.03        1.18      0.29 o 
   6   4   1       30.24       33.50      1.19 o 
   7   4   1      152.57      152.96      3.00 o 
   8   4   1      131.53      143.32      2.98 o 
   9   4   1      260.50      238.95      4.48 o 
  10   4   1        4.74        7.47      1.06 o 
  11   4   1       31.68       31.49      2.29 o 
  12   4   1      289.54      324.16      7.56 o 
  13   4   1      117.20      124.38     10.55 o 
 -11   5   1      135.01      125.36      8.93 o 
 -10   5   1      351.35      373.64     17.21 o 
  -9   5   1      393.63      396.37     17.54 o 
  -8   5   1       62.55       56.57      3.55 o 
  -7   5   1       57.55       52.49      3.17 o 
  -6   5   1      501.48      541.81     14.75 o 
  -5   5   1        4.77        4.76      1.12 o 
  -4   5   1      135.30      128.67      3.67 o 
  -3   5   1       72.12       59.63      2.11 o 
  -2   5   1        7.35        5.31      2.40 o 
  -1   5   1     3797.12     4006.21     52.74 o 
   0   5   1     3060.29     3328.11     38.73 o 
   1   5   1        3.47        5.43      0.46 o 
   2   5   1      576.35      547.30      7.69 o 
   3   5   1      810.17      809.65     10.47 o 
   4   5   1      416.72      410.13      6.42 o 
   5   5   1      126.61      124.50      2.69 o 
   6   5   1        0.36        1.86      0.36 o 
   7   5   1       16.41       11.27      0.81 o 
   8   5   1       26.12       35.62      1.37 o 
   9   5   1       24.68       27.42      1.38 o 
  10   5   1        7.71        7.36      1.09 o 
  11   5   1       26.38       23.36      1.69 o 
  12   5   1       26.75       34.07      2.47 o 
 -10   6   1      138.88      118.86      8.28 o 
  -8   6   1        2.02       -1.62      2.11 o 
  -7   6   1        0.68       -1.38      1.38 o 
  -6   6   1      125.94      120.09      4.71 o 
  -5   6   1      458.92      419.61     11.75 o 
  -4   6   1       21.13       19.48      1.39 o 
  -3   6   1      274.78      280.74      8.08 o 
  -2   6   1       10.05        7.95      0.81 o 
  -1   6   1      205.50      232.29      3.24 o 
   0   6   1      126.78      156.98      2.17 o 
   1   6   1      174.54      187.02      2.97 o 
   2   6   1        1.48        2.21      0.36 o 
   3   6   1      635.09      628.25      8.90 o 
   4   6   1      300.92      309.78      4.70 o 
   5   6   1      847.59      847.18     13.95 o 
   6   6   1       17.64       15.82      1.22 o 
   7   6   1       59.22       62.75      1.79 o 
   8   6   1       33.50       39.63      1.36 o 
   9   6   1      184.82      176.10      3.64 o 
  10   6   1        5.44        5.69      1.00 o 
  11   6   1       29.94       31.83      2.44 o 
  12   6   1       14.02       16.63      2.52 o 
  -9   7   1       13.39       11.53      4.06 o 
  -8   7   1        3.21        5.68      2.92 o 
  -7   7   1        5.23        5.41      2.44 o 
  -6   7   1       10.79        8.25      1.52 o 
  -5   7   1      373.29      353.10      8.65 o 
  -4   7   1      197.17      195.45      5.27 o 
  -3   7   1        2.08        3.26      0.80 o 
  -2   7   1       20.54       19.72      1.03 o 
  -1   7   1        1.10        0.11      0.34 o 
   0   7   1      127.61      131.89      2.24 o 
   1   7   1      519.76      534.11      7.11 o 
   2   7   1      101.76      102.41      1.96 o 
   3   7   1      543.54      544.08      7.88 o 
   4   7   1      606.11      609.12      8.69 o 
   5   7   1       39.86       43.50      1.38 o 
   6   7   1      167.88      161.20      3.09 o 
   7   7   1      213.45      221.44      4.08 o 
   8   7   1       42.01       41.75      1.47 o 
   9   7   1       35.52       32.20      2.62 o 
  10   7   1       58.15       54.84      3.33 o 
  11   7   1       33.45       30.47      1.90 o 
  12   7   1       84.19       92.88      8.12 o 
  -9   8   1        0.43       -1.87      1.87 o 
  -8   8   1       19.11       17.05      3.57 o 
  -7   8   1       52.76       47.69      3.26 o 
  -6   8   1      112.46      113.06      4.76 o 
  -5   8   1       57.60       46.40      2.45 o 
  -4   8   1       79.31       60.93      3.26 o 
  -3   8   1      417.51      372.23      8.89 o 
  -2   8   1        3.77        3.37      0.72 o 
  -1   8   1       41.29       40.84      1.67 o 
   0   8   1      220.71      235.89      5.55 o 
   1   8   1       20.78       19.93      1.47 o 
   2   8   1      310.10      317.35      7.34 o 
   3   8   1       28.54       24.97      0.99 o 
   4   8   1      154.28      159.78      3.10 o 
   5   8   1      689.23      667.77     10.37 o 
   6   8   1      259.79      241.71      4.31 o 
   7   8   1       38.49       39.15      1.42 o 
   8   8   1        4.73        7.94      0.85 o 
   9   8   1       24.77       21.24      1.64 o 
  10   8   1       22.51       19.27      1.69 o 
  11   8   1       21.99       20.62      4.22 o 
  -8   9   1      103.83      105.44      5.28 o 
  -7   9   1       27.92       26.00      2.69 o 
  -6   9   1       17.02       16.32      3.98 o 
  -5   9   1      124.55      107.68      4.53 o 
  -4   9   1       26.76       31.75      2.06 o 
  -3   9   1      134.69      119.52      5.47 o 
  -2   9   1       41.48       28.49      1.60 o 
  -1   9   1      144.31      137.38      4.21 o 
   0   9   1        0.21        0.39      0.74 o 
   1   9   1       96.81       87.96      2.71 o 
   2   9   1      124.54      129.97      6.14 o 
   3   9   1        7.71        8.25      1.00 o 
   4   9   1        2.04        3.34      0.68 o 
   5   9   1      388.78      381.89      6.44 o 
   6   9   1      128.81      128.98      2.73 o 
   7   9   1       31.56       25.54      1.50 o 
   8   9   1        0.10       -0.14      0.58 o 
   9   9   1        0.01       -0.93      0.93 o 
  10   9   1       21.32       23.53      1.49 o 
  -7  10   1      112.60      117.02      7.71 o 
  -6  10   1       68.03       80.38      5.68 o 
  -5  10   1        2.26        5.06      1.55 o 
  -4  10   1      156.31      149.42      6.29 o 
  -3  10   1       88.16       95.76      4.79 o 
  -2  10   1        0.01        0.59      1.25 o 
  -1  10   1        5.52        2.75      1.15 o 
   0  10   1       23.56       27.67      4.30 o 
   1  10   1       44.67       34.98      2.57 o 
   2  10   1       25.95       22.77      2.27 o 
   3  10   1        4.02        4.87      1.32 o 
   4  10   1        0.04        0.03      0.90 o 
   5  10   1        7.47        3.94      0.89 o 
   6  10   1       16.88       18.54      1.05 o 
   7  10   1        6.01        4.04      0.77 o 
   8  10   1        2.27        1.31      0.77 o 
   9  10   1       18.41       20.07      1.43 o 
  -5  11   1       55.80       51.62      3.37 o 
  -4  11   1      153.08      155.07      8.93 o 
  -3  11   1      153.97      167.09      9.26 o 
  -2  11   1      192.09      188.58      5.96 o 
  -1  11   1       85.58       87.85      6.01 o 
   0  11   1        5.47        7.62      1.72 o 
   1  11   1       34.08       27.52      2.52 o 
   2  11   1        2.06        3.41      1.95 o 
   3  11   1       34.97       33.94      3.90 o 
   4  11   1      201.21      222.67      7.63 o 
   5  11   1       96.70       96.61      3.75 o 
   6  11   1       38.03       47.36      1.85 o 
   7  11   1       11.66       12.56      1.46 o 
   8  11   1       68.04       74.56      3.88 o 
  -4  12   1       94.89      114.97      8.12 o 
  -3  12   1       57.08       48.23      4.87 o 
  -2  12   1       16.98       15.79      2.68 o 
  -1  12   1        7.58        8.77      2.76 o 
   0  12   1       14.23       11.04      2.92 o 
   1  12   1       39.87       31.18      3.90 o 
   2  12   1       26.49       34.26      4.06 o 
   3  12   1        9.60       13.96      3.09 o 
   4  12   1       13.79       19.72      2.76 o 
   5  12   1       47.15       41.02      4.87 o 
   7  12   1       12.04       16.39      1.79 o 
  -1  13   1      172.10      180.89     10.72 o 
   0  13   1      107.37      104.90      7.63 o 
   1  13   1       92.40      109.12      7.47 o 
   2  13   1       30.75       44.82      5.03 o 
   3  13   1        3.55        5.36      3.25 o 
  -3 -12   2        2.29        3.80      2.65 o 
  -2 -12   2       97.53      103.23     12.67 o 
  -1 -12   2      166.01      187.87      8.13 o 
  -3 -11   2       67.68       83.96      4.76 o 
  -2 -11   2      164.36      174.84      7.35 o 
  -1 -11   2      180.47      177.48      7.34 o 
   0 -11   2       61.31       66.46      6.17 o 
   3 -11   2      232.33      234.57      7.50 o 
   4 -11   2       56.84       48.23      3.57 o 
  -7 -10   2        0.53        0.30      1.25 o 
  -6 -10   2        0.00        0.05      1.18 o 
  -5 -10   2        1.30        2.06      1.35 o 
  -3 -10   2       85.28       81.82      4.41 o 
  -2 -10   2      149.83      159.51      6.53 o 
  -1 -10   2       48.16       44.77      3.32 o 
   0 -10   2        3.67        3.81      1.52 o 
   2 -10   2      166.22      169.53      6.33 o 
   3 -10   2       75.70       82.98      4.31 o 
   4 -10   2       11.53       10.95      2.96 o 
   5 -10   2        6.61        7.47      1.91 o 
   6 -10   2        4.67        6.26      2.03 o 
  -8  -9   2        3.76        3.22      1.36 o 
  -7  -9   2        0.02        0.17      1.10 o 
  -6  -9   2       22.07       26.45      1.89 o 
  -5  -9   2        4.52        7.43      1.30 o 
  -4  -9   2       95.65      109.75      2.49 o 
  -3  -9   2       42.27       36.43      2.19 o 
  -2  -9   2       76.93       80.78      4.07 o 
  -1  -9   2       15.14        9.40      1.64 o 
   0  -9   2       15.11       13.14      2.10 o 
   1  -9   2        2.70        1.60      0.97 o 
   2  -9   2      136.98      153.79      3.85 o 
   3  -9   2      189.48      205.76      5.00 o 
   4  -9   2       12.01       10.46      1.82 o 
   5  -9   2       22.47       27.84      1.95 o 
   6  -9   2       14.00       12.83      1.67 o 
   7  -9   2        0.61        0.55      1.64 o 
   8  -9   2        0.79       -0.50      2.55 o 
  -9  -8   2        1.21        1.32      1.29 o 
  -8  -8   2       15.37       16.58      1.84 o 
  -7  -8   2       40.97       43.23      3.36 o 
  -6  -8   2        2.50        4.08      1.05 o 
  -5  -8   2        0.23        2.19      0.92 o 
  -4  -8   2       76.73       84.87      2.21 o 
  -3  -8   2      113.62      106.91      2.68 o 
  -2  -8   2       58.61       55.75      2.07 o 
  -1  -8   2       11.54       10.21      1.06 o 
   0  -8   2      581.95      570.23     15.93 o 
   1  -8   2      119.95      123.34      5.03 o 
   2  -8   2       18.17       16.20      1.11 o 
   3  -8   2        9.42        4.41      0.83 o 
   4  -8   2       12.77       16.45      2.29 o 
   5  -8   2       16.53       15.66      2.34 o 
   6  -8   2       17.95       25.55      1.98 o 
   7  -8   2        6.16        6.82      1.47 o 
   8  -8   2        0.14        2.76      1.62 o 
   9  -8   2       13.35       17.57      3.16 o 
 -10  -7   2        5.37        6.06      1.51 o 
  -9  -7   2       23.63       26.73      2.73 o 
  -8  -7   2        7.52        7.03      1.71 o 
  -7  -7   2       61.34       57.03      2.64 o 
  -6  -7   2      143.64      154.63      4.65 o 
  -5  -7   2      274.19      262.21      5.72 o 
  -4  -7   2        8.28        7.91      0.69 o 
  -3  -7   2      128.47      132.86      2.23 o 
  -2  -7   2       25.02       28.76      1.03 o 
  -1  -7   2        9.89        7.79      0.77 o 
   0  -7   2       59.93       60.87      2.03 o 
   1  -7   2      141.16      131.05      3.04 o 
   2  -7   2       30.35       23.04      1.24 o 
   3  -7   2      481.47      477.29      9.56 o 
   4  -7   2        4.67        2.95      0.91 o 
   5  -7   2       88.49       83.98      2.79 o 
   6  -7   2       54.07       67.25      3.49 o 
   7  -7   2       15.60       20.62      1.77 o 
   8  -7   2       47.25       48.58      2.97 o 
   9  -7   2       44.52       48.63      3.74 o 
  10  -7   2        2.67       10.07      4.38 o 
 -10  -6   2        0.85       -0.01      1.48 o 
  -9  -6   2       36.16       37.85      2.84 o 
  -8  -6   2       35.91       39.36      2.23 o 
  -7  -6   2      244.64      212.63      5.36 o 
  -6  -6   2       79.93       69.51      2.30 o 
  -5  -6   2      131.55      129.34      2.93 o 
  -4  -6   2      978.27      970.70     14.66 o 
  -3  -6   2      249.40      246.11      3.47 o 
  -2  -6   2      140.63      140.19      2.13 o 
  -1  -6   2       40.18       35.46      0.96 o 
   0  -6   2        3.68        5.14      0.38 o 
   1  -6   2      113.41      114.89      2.18 o 
   2  -6   2      162.79      167.91      3.41 o 
   3  -6   2        2.68        6.74      1.55 o 
   4  -6   2       80.36       86.65      2.64 o 
   5  -6   2        0.62        0.38      0.74 o 
   6  -6   2       22.06       17.71      1.53 o 
   7  -6   2      153.19      150.68      4.15 o 
   8  -6   2        3.28        3.56      1.32 o 
   9  -6   2       19.90       16.86      2.45 o 
 -11  -5   2        5.75        4.58      2.03 o 
 -10  -5   2       10.80       13.33      1.92 o 
  -9  -5   2      320.92      309.79      9.49 o 
  -8  -5   2       10.59       13.08      1.30 o 
  -7  -5   2      280.52      297.45      6.37 o 
  -6  -5   2        7.83        9.11      0.68 o 
  -5  -5   2      434.11      426.96      8.33 o 
  -4  -5   2     1064.50     1118.07     18.19 o 
  -3  -5   2      126.89      137.86      2.25 o 
  -2  -5   2       12.63        7.52      0.55 o 
  -1  -5   2      824.45      856.79     12.74 o 
   0  -5   2      105.32       99.07      1.47 o 
   1  -5   2       56.58       50.43      0.99 o 
   2  -5   2      472.05      484.08      8.26 o 
   3  -5   2      480.06      492.46      8.47 o 
   4  -5   2      598.28      580.46      9.93 o 
   5  -5   2     1310.92     1251.91     23.13 o 
   6  -5   2        0.16        1.51      0.82 o 
   7  -5   2        2.94        0.49      0.92 o 
   8  -5   2       18.45       18.57      2.22 o 
   9  -5   2       73.24       69.31      7.71 o 
  11  -5   2      190.28      182.19     10.88 o 
 -11  -4   2       66.61       62.36      3.43 o 
 -10  -4   2       17.40       21.93      1.97 o 
  -9  -4   2      364.26      376.17      7.99 o 
  -8  -4   2       25.24       12.51      1.48 o 
  -7  -4   2      122.51      112.68      3.10 o 
  -6  -4   2       22.27       24.65      1.83 o 
  -5  -4   2      282.81      272.00      4.46 o 
  -4  -4   2        0.02        0.57      0.56 o 
  -3  -4   2        7.42        3.12      0.44 o 
  -2  -4   2        3.12        7.79      0.48 o 
  -1  -4   2      160.41      165.95      2.59 o 
   0  -4   2      171.46      193.61      2.88 o 
   1  -4   2       53.39       62.52      1.28 o 
   2  -4   2      228.89      222.17      3.38 o 
   3  -4   2     2923.02     3008.32     47.61 o 
   4  -4   2        0.87        2.36      0.53 o 
   5  -4   2      154.58      164.26      3.44 o 
   6  -4   2       70.32       61.20      2.13 o 
   7  -4   2        3.03        4.90      0.97 o 
   8  -4   2       81.43       79.44      3.82 o 
   9  -4   2      411.16      411.96     17.70 o 
 -12  -3   2       18.93       21.12      2.22 o 
 -11  -3   2      354.06      367.53      7.35 o 
 -10  -3   2      629.40      624.34     12.40 o 
  -9  -3   2      166.35      179.45      5.71 o 
  -8  -3   2       56.31       43.11      1.94 o 
  -7  -3   2      729.20      714.17     13.39 o 
  -6  -3   2      222.95      222.77      5.52 o 
  -5  -3   2       48.44       49.09      1.26 o 
  -4  -3   2      251.98      256.98      4.14 o 
  -3  -3   2      331.92      308.15      4.78 o 
  -2  -3   2        0.10        1.04      0.18 o 
  -1  -3   2       18.53       14.53      0.45 o 
   0  -3   2     1391.24     1477.64     19.47 o 
   1  -3   2     2026.58     2099.41     30.01 o 
   2  -3   2       51.62       62.30      1.38 o 
   3  -3   2      144.37      148.39      3.11 o 
   4  -3   2      458.51      458.13      6.99 o 
   5  -3   2      393.38      373.26      6.72 o 
   6  -3   2       20.01       19.79      1.33 o 
   7  -3   2     1502.00     1483.53     24.70 o 
   8  -3   2      806.66      835.97     17.90 o 
  10  -3   2      149.90      153.94      8.77 o 
 -12  -2   2      148.11      158.37      4.67 o 
 -11  -2   2       34.71       30.36      2.10 o 
 -10  -2   2      248.84      266.38      8.46 o 
  -9  -2   2       65.87       73.31      2.65 o 
  -8  -2   2      403.35      431.14      8.66 o 
  -7  -2   2        0.16       -0.26      0.68 o 
  -6  -2   2      957.92      963.80     17.41 o 
  -5  -2   2      524.31      488.70      8.18 o 
  -4  -2   2     2071.88     2197.32     33.94 o 
  -3  -2   2       54.17       58.90      1.55 o 
  -2  -2   2        1.26        0.42      0.30 o 
  -1  -2   2     1687.39     1653.26     23.15 o 
   0  -2   2      375.56      371.16      5.88 o 
   1  -2   2     1647.31     1764.40     25.18 o 
   2  -2   2      398.34      440.00      7.21 o 
   3  -2   2       11.90       15.65      0.61 o 
   4  -2   2     1287.35     1311.41     16.43 o 
   5  -2   2      186.20      230.85      3.87 o 
   6  -2   2       31.18       32.77      0.92 o 
   7  -2   2      167.17      160.68      3.03 o 
   8  -2   2      482.82      487.69     13.54 o 
   9  -2   2      297.75      301.98      9.23 o 
  10  -2   2      166.25      172.12      9.26 o 
 -12  -1   2       75.56       76.96      3.30 o 
 -11  -1   2        1.52        1.41      1.16 o 
 -10  -1   2       27.57       31.35      2.25 o 
  -9  -1   2        4.06        3.85      1.08 o 
  -8  -1   2      191.00      185.58      5.81 o 
  -7  -1   2      477.15      442.65      8.62 o 
  -6  -1   2      896.24      917.09     16.58 o 
  -5  -1   2       49.10       37.65      1.22 o 
  -4  -1   2     3435.56     3672.81     56.31 o 
  -3  -1   2      868.13      888.32     15.60 o 
  -2  -1   2     2346.05     2526.30     38.69 o 
  -1  -1   2     1240.47     1295.96     20.04 o 
   0  -1   2      668.02      618.02      9.55 o 
   1  -1   2      192.84      218.24      4.00 o 
   2  -1   2      278.15      238.01      4.63 o 
   3  -1   2        2.11        1.97      0.25 o 
   4  -1   2     1185.76     1227.57     15.35 o 
   5  -1   2       38.55       56.38      1.21 o 
   6  -1   2      566.04      582.75      7.68 o 
   7  -1   2      659.49      648.58     10.67 o 
   8  -1   2      379.80      348.04      8.65 o 
   9  -1   2       32.55       34.30      2.99 o 
  10  -1   2        9.63        9.43      1.72 o 
  11  -1   2       16.87       16.73      3.25 o 
 -12   0   2       61.43       67.06      6.66 o 
 -11   0   2        0.37        1.01      1.25 o 
 -10   0   2       48.00       41.10      4.62 o 
  -9   0   2        3.45        4.63      0.98 o 
  -8   0   2      190.91      221.19      4.95 o 
  -7   0   2      176.68      163.23      3.83 o 
  -6   0   2     2450.35     2462.00     42.82 o 
  -5   0   2        6.72        7.09      0.85 o 
  -4   0   2       21.19       19.01      1.05 o 
  -3   0   2       49.24       37.37      1.11 o 
  -2   0   2      104.99      113.22      2.11 o 
  -1   0   2      231.81      216.55      3.54 o 
   0   0   2     7858.35     8354.27    181.60 o 
   1   0   2    13413.22    12891.45    241.67 o 
   2   0   2       23.24       34.28      0.74 o 
   3   0   2      159.52      142.51      2.35 o 
   4   0   2       25.01       41.71      1.02 o 
   5   0   2       55.26       58.50      1.15 o 
   6   0   2      219.76      214.22      2.95 o 
   7   0   2        9.40        8.64      0.79 o 
   8   0   2      191.94      190.04      5.46 o 
   9   0   2      513.40      496.03     10.92 o 
  10   0   2        0.29        1.15      1.09 o 
  11   0   2        0.70       -0.51      1.55 o 
  12   0   2      374.14      385.27     21.11 o 
 -12   1   2        1.27        0.00      3.41 o 
 -11   1   2       31.05       38.00      4.87 o 
 -10   1   2      104.53      111.06      5.93 o 
  -9   1   2       19.52       17.04      1.45 o 
  -8   1   2      929.89      923.17     16.92 o 
  -7   1   2      619.12      616.02     15.16 o 
  -6   1   2       74.13       91.91      3.49 o 
  -5   1   2      284.95      306.65      5.30 o 
  -4   1   2      155.17      172.20      3.53 o 
  -3   1   2      220.70      245.58      4.14 o 
  -2   1   2      398.80      366.57      9.75 o 
  -1   1   2      668.95      648.65     11.34 o 
   0   1   2       50.83       45.16      1.20 o 
   1   1   2     2475.52     2363.08     76.98 o 
   2   1   2      132.24      143.57      2.27 o 
   3   1   2      846.43      814.70     12.91 o 
   4   1   2      654.02      601.70      8.19 o 
   5   1   2       13.74       16.39      0.57 o 
   6   1   2       78.14       68.48      1.45 o 
   7   1   2       18.28       15.17      1.17 o 
   8   1   2        0.01        0.07      0.62 o 
   9   1   2      542.62      530.44     10.33 o 
  10   1   2      480.16      477.69      8.61 o 
  11   1   2       28.10       31.19      2.40 o 
  12   1   2      156.28      140.44      6.02 o 
  13   1   2       25.05       20.46      4.22 o 
 -12   2   2        5.92       13.32      4.55 o 
 -11   2   2        0.02       -1.30      2.60 o 
 -10   2   2      107.50      119.84      7.63 o 
  -9   2   2       52.18       57.16      5.03 o 
  -8   2   2      647.40      635.02     14.95 o 
  -7   2   2      401.48      390.54     10.92 o 
  -6   2   2        0.37        0.77      0.48 o 
  -5   2   2        2.13        5.03      0.71 o 
  -4   2   2      591.24      619.01     12.91 o 
  -3   2   2      280.09      322.49      6.05 o 
  -2   2   2       26.18       28.81      1.57 o 
  -1   2   2      757.95      762.71     27.40 o 
   0   2   2     3307.66     3427.72     58.60 o 
   1   2   2      373.18      427.84      6.75 o 
   2   2   2     2224.30     2341.90     36.31 o 
   3   2   2     1347.43     1330.58     23.35 o 
   4   2   2      136.18      117.36      1.98 o 
   5   2   2       12.40        9.19      0.53 o 
   6   2   2      225.00      213.15      3.69 o 
   7   2   2       25.29       25.45      1.02 o 
   8   2   2       22.73       21.94      1.12 o 
   9   2   2      129.92      125.14      3.18 o 
  10   2   2      468.03      459.63      8.35 o 
  11   2   2       91.98       83.91      2.89 o 
  12   2   2       39.27       43.51      2.59 o 
  13   2   2       45.97       46.04      4.13 o 
 -11   3   2        0.52       -0.32      3.09 o 
 -10   3   2      119.33      121.14      7.79 o 
  -9   3   2       48.95       45.95      4.71 o 
  -8   3   2       46.36       46.12      4.22 o 
  -7   3   2      514.93      520.84     14.11 o 
  -6   3   2      298.22      316.31      5.55 o 
  -5   3   2       83.26      101.66      2.14 o 
  -4   3   2      227.18      285.36      6.53 o 
  -3   3   2     1705.41     1871.49     41.41 o 
  -2   3   2       13.09       14.53      0.61 o 
  -1   3   2       12.24        6.41      0.62 o 
   0   3   2      968.80     1029.03     15.90 o 
   1   3   2       10.73       11.98      0.54 o 
   2   3   2      263.50      252.17      4.27 o 
   3   3   2     1749.93     1714.68     22.52 o 
   4   3   2       51.31       65.67      1.39 o 
   5   3   2        7.81        3.96      0.40 o 
   6   3   2      976.86      983.55     14.52 o 
   7   3   2      467.76      497.13      7.79 o 
   8   3   2       27.47       28.86      1.69 o 
   9   3   2        7.75        4.88      0.81 o 
  10   3   2       59.19       61.02      2.17 o 
  11   3   2        0.68        1.64      1.05 o 
  12   3   2       37.02       36.93      2.19 o 
  13   3   2       34.84       34.92      3.09 o 
 -11   4   2       36.48       41.73      5.52 o 
 -10   4   2      145.01      171.80      9.91 o 
  -9   4   2        9.27        6.82      2.76 o 
  -8   4   2       68.75       81.68      5.68 o 
  -7   4   2      561.78      607.61     16.58 o 
  -6   4   2      272.01      285.94     16.08 o 
  -5   4   2      254.90      290.54      6.70 o 
  -4   4   2      819.71      895.61     15.87 o 
  -3   4   2        6.50        3.61      0.80 o 
  -2   4   2       13.59       10.03      0.79 o 
  -1   4   2       83.64      101.89      2.27 o 
   0   4   2      809.56      743.69     13.08 o 
   1   4   2       35.22       24.94      0.68 o 
   2   4   2      130.62      134.03      2.53 o 
   3   4   2      262.52      247.13      3.96 o 
   4   4   2       54.19       52.24      1.69 o 
   5   4   2        9.16       15.83      0.66 o 
   6   4   2      676.90      721.16     10.87 o 
   7   4   2      622.88      572.55      8.91 o 
   8   4   2       80.69       77.19      2.35 o 
   9   4   2       66.25       58.53      1.82 o 
  10   4   2       46.05       51.46      1.86 o 
  11   4   2        4.56        6.32      1.18 o 
  12   4   2      109.68      116.88      3.47 o 
  13   4   2        4.58        7.89      2.91 o 
 -11   5   2        0.69        1.62      3.73 o 
 -10   5   2        8.36        7.96      3.25 o 
  -9   5   2       90.77       82.98      6.33 o 
  -8   5   2       62.11       38.65      4.22 o 
  -7   5   2      180.71      144.17      5.45 o 
  -6   5   2      911.10      904.52     23.47 o 
  -5   5   2       11.65       14.60      1.66 o 
  -4   5   2        2.81        5.54      1.01 o 
  -3   5   2       59.69       68.23      2.05 o 
  -2   5   2      497.23      467.64      9.87 o 
  -1   5   2        4.71        0.62      0.31 o 
   0   5   2      451.86      423.55      6.81 o 
   1   5   2       89.37       85.58      1.57 o 
   2   5   2        1.72        0.52      0.34 o 
   3   5   2      131.83      140.33      2.75 o 
   4   5   2      258.39      295.65      5.25 o 
   5   5   2        0.79        3.46      0.48 o 
   6   5   2      286.43      277.39      4.66 o 
   7   5   2      356.82      350.46      5.80 o 
   8   5   2      442.26      408.92      6.77 o 
   9   5   2       57.53       47.65      1.66 o 
  10   5   2      161.75      151.77      3.38 o 
  11   5   2       54.82       66.39      2.41 o 
  12   5   2       75.12       82.72      2.90 o 
 -10   6   2      172.57      157.83      9.74 o 
  -9   6   2      136.09      130.07      8.44 o 
  -8   6   2        4.67       10.66      2.12 o 
  -7   6   2       15.14       20.10      2.40 o 
  -6   6   2      223.30      209.75      6.94 o 
  -5   6   2      632.20      625.84     16.70 o 
  -4   6   2       11.43       15.62      2.03 o 
  -3   6   2      311.20      297.73      8.42 o 
  -2   6   2     1549.66     1532.50     35.70 o 
  -1   6   2      943.71      963.76     21.85 o 
   0   6   2      126.46      112.75      2.76 o 
   1   6   2      109.74      112.62      2.00 o 
   2   6   2       13.24       22.14      1.39 o 
   3   6   2       26.65       31.82      1.31 o 
   4   6   2      194.56      177.33      3.47 o 
   5   6   2      457.19      446.48      7.74 o 
   6   6   2      241.25      230.29      4.03 o 
   7   6   2       67.60       57.22      1.58 o 
   8   6   2        2.47        0.38      0.53 o 
   9   6   2      113.63      116.67      2.75 o 
  10   6   2        5.37        2.79      0.84 o 
  11   6   2        0.72        0.51      0.86 o 
  12   6   2       22.11       19.73      2.09 o 
  -9   7   2      168.36      154.59      9.42 o 
  -8   7   2        2.06        2.43      2.03 o 
  -7   7   2      166.07      160.47      6.08 o 
  -6   7   2       56.60       58.68      4.30 o 
  -5   7   2      273.65      238.41     12.50 o 
  -4   7   2      411.47      359.82     10.72 o 
  -3   7   2       52.02       51.15      2.52 o 
  -2   7   2       52.85       44.61      2.22 o 
  -1   7   2      427.88      462.86     10.07 o 
   0   7   2      183.47      174.12      3.21 o 
   1   7   2      630.34      645.58      9.52 o 
   2   7   2      155.81      137.31      2.78 o 
   3   7   2      874.44      878.28     14.30 o 
   4   7   2     1567.62     1559.35     22.68 o 
   5   7   2      660.45      652.64     10.05 o 
   6   7   2       15.16       19.59      1.21 o 
   7   7   2        1.49        2.72      0.53 o 
   8   7   2       21.48       19.48      1.06 o 
   9   7   2      193.41      179.77      3.71 o 
  10   7   2        7.25        5.94      1.07 o 
  11   7   2       10.30       12.03      1.27 o 
  12   7   2       44.32       58.13      6.66 o 
  -9   8   2      409.65      413.91     13.09 o 
  -8   8   2        1.00        1.62      2.76 o 
  -7   8   2       27.70       32.80      4.06 o 
  -6   8   2       10.92       10.33      1.78 o 
  -5   8   2       26.23       26.16      2.24 o 
  -4   8   2        1.13        2.83      1.09 o 
  -3   8   2       46.32       45.58      2.45 o 
  -2   8   2      101.97      109.26      7.39 o 
  -1   8   2      176.55      166.62      4.28 o 
   0   8   2       19.73       21.01      1.10 o 
   1   8   2      395.00      415.20      9.40 o 
   2   8   2      106.10       97.43      2.26 o 
   3   8   2     1944.54     1936.29     30.61 o 
   4   8   2      897.53      910.52     13.67 o 
   5   8   2       23.98       14.11      0.94 o 
   6   8   2        0.82        1.18      0.62 o 
   7   8   2      124.90      115.10      2.58 o 
   8   8   2        5.83        4.20      0.69 o 
   9   8   2       27.63       28.34      2.09 o 
  10   8   2       55.97       70.89      3.28 o 
  11   8   2       66.98       52.68      2.18 o 
  -8   9   2        8.70        5.78      2.07 o 
  -7   9   2      116.17      115.78      7.47 o 
  -6   9   2       82.05       81.60      4.14 o 
  -5   9   2      117.77      115.93      4.76 o 
  -4   9   2       59.15       55.25      2.98 o 
  -3   9   2       18.63       22.61      1.87 o 
  -2   9   2        2.72        7.19      1.13 o 
  -1   9   2       64.88       74.80      4.14 o 
   0   9   2       20.16       15.21      1.52 o 
   1   9   2      199.20      179.82      6.03 o 
   2   9   2        0.09        0.27      0.76 o 
   3   9   2      208.57      212.43      4.78 o 
   4   9   2       30.70       35.10      1.48 o 
   5   9   2       43.12       51.93      1.67 o 
   6   9   2       19.12       19.27      1.35 o 
   7   9   2      189.30      180.91      3.59 o 
   8   9   2       65.46       74.42      2.10 o 
   9   9   2       49.14       43.81      2.21 o 
  10   9   2       50.33       62.86      2.13 o 
  -7  10   2       39.44       38.03      3.37 o 
  -6  10   2       87.26      101.33      6.50 o 
  -5  10   2       48.45       44.54      2.98 o 
  -4  10   2       42.74       65.39      4.47 o 
  -3  10   2      342.37      278.09      8.37 o 
  -2  10   2      127.24      129.89      5.28 o 
  -1  10   2       65.32       62.77      6.58 o 
   0  10   2       39.22       42.79      6.66 o 
   1  10   2      116.30      121.14      6.82 o 
   2  10   2       26.69       32.95      3.65 o 
   3  10   2       56.50       53.39      5.03 o 
   4  10   2       20.01       21.12      1.81 o 
   5  10   2        5.46        3.20      0.87 o 
   6  10   2        6.06        5.64      0.87 o 
   7  10   2      136.75      127.76      2.89 o 
   8  10   2       86.59       90.66      2.40 o 
   9  10   2       12.76       12.31      1.39 o 
  10  10   2        0.27        0.83      2.17 o 
  -5  11   2       41.28       29.88      3.90 o 
  -3  11   2       75.76       82.49      6.01 o 
  -2  11   2       12.80        8.98      1.32 o 
  -1  11   2        2.43        3.71      0.88 o 
   0  11   2        3.98        0.00      1.46 o 
   1  11   2        5.70        1.14      1.62 o 
   2  11   2       30.37       35.56      3.73 o 
   3  11   2       28.44       27.54      4.22 o 
   4  11   2       36.24       31.23      2.64 o 
   5  11   2        0.01       -0.56      1.03 o 
   6  11   2       36.31       44.08      2.03 o 
   7  11   2      111.66      114.11      3.00 o 
   8  11   2       13.53       13.50      1.18 o 
   9  11   2       97.58      109.21     10.80 o 
  -4  12   2       36.02       37.35      4.87 o 
  -3  12   2       42.93       41.73      4.71 o 
  -2  12   2      122.83      132.20      4.66 o 
  -1  12   2       49.76       46.77      4.55 o 
   0  12   2       88.32      121.95      7.63 o 
   1  12   2       30.78       34.91      3.90 o 
   2  12   2        2.78        1.62      2.27 o 
   3  12   2        0.80        0.16      1.95 o 
   4  12   2        0.25       -1.12      1.47 o 
   5  12   2       70.35       68.13      3.34 o 
   6  12   2       99.36      115.87      4.43 o 
   7  12   2       44.01       56.45      2.44 o 
  -1  13   2        6.16        9.91      3.57 o 
   0  13   2       73.83       83.79      6.66 o 
   1  13   2        5.44        1.46      2.11 o 
   2  13   2        3.04        1.62      1.95 o 
   3  13   2       19.51       16.89      3.57 o 
   4  13   2       14.57       17.75      2.75 o 
   5  13   2       11.03       15.64      4.14 o 
  -3 -11   3        2.53        4.87      2.22 o 
  -2 -11   3        4.97        3.60      1.87 o 
  -1 -11   3       65.35       66.06      4.18 o 
   0 -11   3      209.60      199.48     14.45 o 
   1 -11   3       85.71      101.60      5.68 o 
   2 -11   3       41.94       42.05      3.78 o 
  -7 -10   3        1.48        0.34      2.06 o 
  -6 -10   3        0.91        1.43      1.66 o 
  -5 -10   3       30.42       39.30      5.20 o 
  -3 -10   3       24.96       24.55      2.68 o 
  -2 -10   3      118.63      120.42      6.25 o 
  -1 -10   3      107.79      107.77      5.22 o 
   0 -10   3       13.03       16.44      2.29 o 
   3 -10   3        3.47        1.52      0.99 o 
   4 -10   3       64.92       77.28      5.05 o 
   5 -10   3       56.15       56.30      4.70 o 
  -8  -9   3        8.14        6.63      1.80 o 
  -7  -9   3       38.31       46.39      2.51 o 
  -6  -9   3        7.81       10.93      2.27 o 
  -5  -9   3       36.56       33.76      2.36 o 
  -4  -9   3       22.36       27.84      3.90 o 
  -3  -9   3      160.67      173.65      5.40 o 
  -2  -9   3      131.67      122.95      5.39 o 
  -1  -9   3      238.66      221.85      9.58 o 
   0  -9   3       18.97       28.36      2.53 o 
   1  -9   3       13.92       17.10      4.79 o 
   2  -9   3       77.50       77.29      3.57 o 
   3  -9   3      137.51      145.40      4.54 o 
   4  -9   3      248.30      257.71      9.64 o 
   5  -9   3      124.24      129.35      6.25 o 
   6  -9   3       13.33       12.05      1.70 o 
   7  -9   3        0.06       -1.62      1.77 o 
  -8  -8   3       27.32       37.45      2.46 o 
  -7  -8   3        7.44        7.05      1.90 o 
  -6  -8   3       16.10       10.70      1.64 o 
  -5  -8   3        4.91        7.08      1.25 o 
  -4  -8   3      219.25      219.16      4.72 o 
  -3  -8   3        2.03        2.50      0.99 o 
  -2  -8   3      283.27      305.30      7.92 o 
  -1  -8   3      372.29      339.16      8.62 o 
   0  -8   3      194.09      199.35      7.35 o 
   1  -8   3        3.68        0.71      0.44 o 
   2  -8   3       53.65       59.04      2.31 o 
   3  -8   3      157.05      168.94      4.26 o 
   4  -8   3      292.76      271.02      6.20 o 
   5  -8   3       59.38       62.86      2.56 o 
   6  -8   3       52.95       49.11      3.37 o 
   7  -8   3        1.11        1.20      1.30 o 
   8  -8   3       21.63       18.97      2.09 o 
  -9  -7   3       30.99       19.29      2.63 o 
  -8  -7   3        0.53        0.54      1.06 o 
  -7  -7   3        9.27        8.05      1.24 o 
  -6  -7   3       34.81       36.44      1.94 o 
  -5  -7   3      234.88      228.82      5.32 o 
  -4  -7   3        1.33        3.27      0.73 o 
  -3  -7   3       48.68       45.04      1.69 o 
  -2  -7   3      177.19      179.50      4.38 o 
  -1  -7   3      234.13      217.28      5.89 o 
   0  -7   3      144.75      148.86      4.14 o 
   1  -7   3      110.44      118.98      2.68 o 
   2  -7   3     1101.30     1019.28     19.01 o 
   3  -7   3      444.63      437.23      8.92 o 
   4  -7   3       62.24       67.17      2.41 o 
   5  -7   3       28.74       21.60      1.62 o 
   6  -7   3       10.82       12.37      1.41 o 
   7  -7   3        7.85       11.15      1.53 o 
   8  -7   3       25.77       24.20      2.16 o 
   9  -7   3       10.40        9.49      2.30 o 
 -10  -6   3      119.33      110.79      4.72 o 
  -9  -6   3       15.13       22.25      3.73 o 
  -8  -6   3        7.77        5.38      2.27 o 
  -7  -6   3       56.76       48.63      5.11 o 
  -6  -6   3      114.62      124.27      4.00 o 
  -5  -6   3       39.30       36.84      1.74 o 
  -4  -6   3        2.37        2.89      0.68 o 
  -3  -6   3      582.92      566.67     11.04 o 
  -2  -6   3      674.37      673.96     12.79 o 
  -1  -6   3      330.68      335.25      6.79 o 
   0  -6   3       35.48       31.01      1.05 o 
   1  -6   3      298.77      329.35      5.92 o 
   2  -6   3      486.34      482.46      8.39 o 
   3  -6   3      732.71      689.50     11.69 o 
   4  -6   3      126.87      115.82      3.19 o 
   5  -6   3       83.53       86.61      2.78 o 
   6  -6   3       29.09       26.59      1.68 o 
   7  -6   3       11.53       12.30      1.91 o 
   8  -6   3       14.52       10.33      1.51 o 
   9  -6   3       53.52       63.38      4.00 o 
  10  -6   3       28.82       29.55      4.38 o 
 -10  -5   3        0.42        0.64      1.13 o 
  -9  -5   3       10.49        6.24      1.74 o 
  -8  -5   3      123.14      123.26      4.78 o 
  -7  -5   3       96.15       81.29      2.69 o 
  -6  -5   3      114.70      108.92      3.14 o 
  -5  -5   3        0.38       -0.44      0.61 o 
  -4  -5   3       62.89       65.07      1.66 o 
  -3  -5   3       43.52       48.66      1.91 o 
  -2  -5   3       80.27       81.53      1.77 o 
  -1  -5   3       21.09       23.48      1.12 o 
   0  -5   3        0.09        0.57      0.28 o 
   1  -5   3      545.30      577.13      8.64 o 
   2  -5   3      948.16      964.71     15.84 o 
   3  -5   3       20.04       22.19      1.10 o 
   4  -5   3     1225.84     1202.52     19.67 o 
   5  -5   3       14.10       20.52      1.76 o 
   6  -5   3        0.42        0.43      0.80 o 
   7  -5   3        0.67        0.09      0.91 o 
   8  -5   3        9.51        8.98      1.55 o 
   9  -5   3       51.15       55.96      3.78 o 
  10  -5   3        2.74        3.57      2.44 o 
 -11  -4   3      160.90      159.58      5.47 o 
 -10  -4   3        8.37        9.86      1.67 o 
  -9  -4   3      117.07      117.42      4.12 o 
  -8  -4   3      245.61      239.65      6.46 o 
  -7  -4   3      168.18      159.22      3.61 o 
  -6  -4   3       57.05       54.72      1.98 o 
  -5  -4   3        1.07        1.87      0.45 o 
  -4  -4   3        0.27       -0.02      0.28 o 
  -3  -4   3        1.74        1.34      0.39 o 
  -2  -4   3       11.64       17.21      0.61 o 
  -1  -4   3      397.41      413.42      6.24 o 
   0  -4   3      253.61      225.54      3.61 o 
   1  -4   3      861.65      925.69     12.47 o 
   2  -4   3       97.66      112.57      2.33 o 
   3  -4   3      118.81      112.01      2.73 o 
   4  -4   3      281.72      276.99      5.15 o 
   5  -4   3      262.77      264.06      5.02 o 
   6  -4   3      829.54      815.09     13.73 o 
   7  -4   3      513.37      504.71     11.30 o 
   8  -4   3       48.30       43.12      2.98 o 
   9  -4   3       15.64       14.29      2.92 o 
  10  -4   3       17.72       14.45      3.25 o 
 -11  -3   3       42.84       42.39      2.91 o 
 -10  -3   3        3.12        0.57      1.04 o 
  -9  -3   3        0.05        0.83      0.90 o 
  -8  -3   3        1.25        2.60      0.94 o 
  -7  -3   3      494.92      498.67     10.22 o 
  -6  -3   3       82.83       73.78      2.50 o 
  -5  -3   3       61.27       66.13      1.77 o 
  -4  -3   3       24.05       34.79      1.85 o 
  -3  -3   3      322.65      275.13      4.09 o 
  -2  -3   3       73.95       57.88      1.26 o 
  -1  -3   3      128.40      130.30      2.21 o 
   0  -3   3     2152.95     2335.83     33.19 o 
   1  -3   3      378.48      370.79      5.19 o 
   2  -3   3       68.18       59.20      1.78 o 
   3  -3   3       54.74       69.89      1.62 o 
   4  -3   3       34.80       33.12      1.65 o 
   5  -3   3      184.20      190.87      3.40 o 
   6  -3   3      111.51      113.57      2.65 o 
   7  -3   3        4.23        2.83      0.84 o 
   8  -3   3       32.48       26.99      2.46 o 
   9  -3   3        6.02        6.98      2.11 o 
  10  -3   3        0.94        3.09      2.11 o 
  11  -3   3       78.27       77.46      6.01 o 
 -12  -2   3       77.21       85.65      4.34 o 
 -11  -2   3        7.06        9.00      1.63 o 
 -10  -2   3       15.07       16.32      2.91 o 
  -9  -2   3       84.74      100.08      3.15 o 
  -8  -2   3      181.64      190.12      5.22 o 
  -7  -2   3      350.78      335.28      6.90 o 
  -6  -2   3       45.33       44.22      2.09 o 
  -5  -2   3      185.89      165.38      3.67 o 
  -4  -2   3      619.58      609.61     11.03 o 
  -3  -2   3     1041.20     1000.27     14.41 o 
  -2  -2   3       25.43       22.24      0.79 o 
  -1  -2   3       11.26       13.38      0.45 o 
   0  -2   3       54.95       59.05      1.23 o 
   1  -2   3        0.05        0.79      0.26 o 
   2  -2   3      367.50      386.39      7.02 o 
   3  -2   3      748.60      727.89     11.76 o 
   4  -2   3       89.35       95.15      1.86 o 
   5  -2   3      384.05      382.19      5.19 o 
   6  -2   3       18.83       21.36      0.85 o 
   7  -2   3      110.44      120.96      2.74 o 
   8  -2   3      493.96      437.86     12.34 o 
   9  -2   3      251.69      251.40      8.03 o 
  10  -2   3        0.55       -0.32      1.23 o 
  11  -2   3       76.39       68.85      5.52 o 
  12  -2   3       49.37       52.45      5.36 o 
 -12  -1   3       10.95       10.61      1.81 o 
 -11  -1   3        8.11        7.38      1.50 o 
 -10  -1   3       25.61       30.67      2.07 o 
  -9  -1   3       36.35       44.67      2.12 o 
  -8  -1   3      456.21      468.08      9.26 o 
  -7  -1   3      122.04      118.70      3.13 o 
  -6  -1   3       23.06       25.93      1.30 o 
  -5  -1   3     1393.89     1386.78     24.54 o 
  -4  -1   3      875.06      906.18     14.39 o 
  -3  -1   3        5.04       11.88      0.67 o 
  -2  -1   3       95.83       99.90      1.94 o 
  -1  -1   3      305.88      314.78      5.71 o 
   0  -1   3      484.15      509.08      9.03 o 
   1  -1   3      506.03      502.24      8.93 o 
   2  -1   3       90.77      113.99      2.13 o 
   3  -1   3        0.91        0.06      0.24 o 
   4  -1   3     1963.21     2018.57     39.20 o 
   5  -1   3       31.67       30.14      0.84 o 
   6  -1   3      243.71      234.37      3.43 o 
   7  -1   3      445.01      423.70      6.24 o 
   8  -1   3       15.55       15.16      1.98 o 
   9  -1   3        5.54        8.73      1.27 o 
  10  -1   3       16.73       14.69      1.89 o 
  11  -1   3        1.62        0.78      2.44 o 
 -12   0   3       70.28       71.45      7.14 o 
 -11   0   3       30.03       28.21      2.53 o 
 -10   0   3      206.40      213.96      5.25 o 
  -9   0   3      149.21      171.87      4.36 o 
  -8   0   3       33.46       30.83      1.64 o 
  -7   0   3      738.95      791.34     14.63 o 
  -6   0   3     1900.52     1919.21     33.71 o 
  -5   0   3     2380.78     2551.26     44.32 o 
  -4   0   3      161.72      153.49      2.95 o 
  -3   0   3     2889.58     3233.28     55.54 o 
  -2   0   3      416.17      431.33      7.01 o 
  -1   0   3      187.78      195.33      4.21 o 
   0   0   3      983.53     1074.86     26.42 o 
   1   0   3      539.07      522.59      8.25 o 
   2   0   3     8668.51     8503.24    209.53 o 
   3   0   3      449.10      455.70      6.72 o 
   4   0   3     1656.11     1731.87     22.79 o 
   5   0   3      413.55      445.65      6.76 o 
   6   0   3       17.58       20.30      1.21 o 
   7   0   3      362.94      354.54      6.02 o 
   8   0   3      430.24      429.38      7.56 o 
   9   0   3      417.13      425.36      8.50 o 
  10   0   3        0.04       -0.24      0.92 o 
  11   0   3      215.97      241.30     11.53 o 
  12   0   3        3.58        1.46      2.60 o 
  13   0   3       30.20       30.53      5.68 o 
 -12   1   3       15.73       18.51      4.71 o 
 -11   1   3      151.36      172.61     10.07 o 
 -10   1   3      264.56      264.22      7.09 o 
  -9   1   3       27.35       27.27      1.79 o 
  -8   1   3      594.88      558.23     10.75 o 
  -7   1   3       32.67       31.85      1.88 o 
  -6   1   3      907.16      906.38     16.36 o 
  -5   1   3     1023.10     1082.33     17.13 o 
  -4   1   3     2345.63     2463.05     37.97 o 
  -3   1   3     1481.45     1566.00     27.23 o 
  -2   1   3      957.70     1028.82     16.07 o 
  -1   1   3      685.97      706.24     12.42 o 
   0   1   3     9141.43     9157.33    190.82 o 
   1   1   3     2321.68     2542.01     35.50 o 
   2   1   3      931.04      935.45     16.32 o 
   3   1   3        7.07        1.80      0.28 o 
   4   1   3      814.98      879.79     13.26 o 
   5   1   3       18.75       17.70      1.25 o 
   6   1   3       66.34       57.62      1.31 o 
   7   1   3      166.57      166.15      3.08 o 
   8   1   3     1235.93     1194.64     17.67 o 
   9   1   3      655.84      639.97     12.19 o 
  10   1   3       29.92       29.81      2.41 o 
  11   1   3      156.78      176.25      6.37 o 
  12   1   3      104.77      108.31      7.14 o 
  13   1   3       64.30       55.37      5.85 o 
 -12   2   3        2.78        2.11      4.22 o 
 -11   2   3        5.06        5.36      3.41 o 
 -10   2   3        0.03        0.00      2.60 o 
  -9   2   3        6.76        5.85      2.60 o 
  -8   2   3      196.04      183.35      4.30 o 
  -7   2   3        7.96       10.32      0.99 o 
  -6   2   3     1159.93     1165.07     20.76 o 
  -5   2   3       23.60       15.77      1.15 o 
  -4   2   3       89.17       85.34      3.23 o 
  -3   2   3      186.11      217.24      3.82 o 
  -2   2   3     4466.53     4619.08     89.13 o 
  -1   2   3      317.14      313.92      5.74 o 
   0   2   3    12193.35    12389.56    246.93 o 
   1   2   3     6481.25     6453.35    153.75 o 
   2   2   3       28.36       27.78      0.67 o 
   3   2   3       71.63       67.38      1.68 o 
   4   2   3      184.85      176.04      2.95 o 
   5   2   3      183.06      187.14      2.97 o 
   6   2   3      826.94      821.05     12.21 o 
   7   2   3      441.08      437.49     12.04 o 
   8   2   3     2246.85     2224.49     32.16 o 
   9   2   3      138.24      141.67      3.00 o 
  10   2   3      311.90      312.65      6.11 o 
  11   2   3      255.61      261.79      5.49 o 
  12   2   3      202.91      210.63      6.28 o 
  13   2   3       41.41       33.46      5.60 o 
 -11   3   3       55.78       64.63      6.33 o 
 -10   3   3        1.93        1.62      2.76 o 
  -9   3   3        4.57        6.17      2.60 o 
  -8   3   3       60.97       76.48      5.52 o 
  -7   3   3        4.24        5.01      3.57 o 
  -6   3   3      582.04      562.73     10.76 o 
  -5   3   3     1418.57     1439.68     25.31 o 
  -4   3   3        4.89        7.02      0.67 o 
  -3   3   3      358.80      370.38      6.11 o 
  -2   3   3     4383.94     4533.05     77.60 o 
  -1   3   3      417.17      403.55      7.28 o 
   0   3   3      242.22      227.54      4.28 o 
   1   3   3     8135.67     8314.43    169.46 o 
   2   3   3       41.42       44.80      1.14 o 
   3   3   3      888.10      879.44     12.48 o 
   4   3   3      379.43      393.59      6.03 o 
   5   3   3       29.93       32.08      1.20 o 
   6   3   3      695.86      664.47     10.04 o 
   7   3   3       96.64       89.99      2.05 o 
   8   3   3      135.73      125.33      2.68 o 
   9   3   3       12.11       10.25      0.94 o 
  10   3   3      148.48      147.55      3.26 o 
  11   3   3      170.41      164.92      4.02 o 
  12   3   3      145.63      156.83      4.06 o 
  13   3   3      109.12      114.69      8.69 o 
 -11   4   3        7.33        9.74      4.22 o 
 -10   4   3       88.29       90.77      7.31 o 
  -9   4   3       82.49       83.63      6.33 o 
  -8   4   3       63.58       43.36      4.71 o 
  -7   4   3      439.88      437.29     18.02 o 
  -6   4   3        4.06        3.82      1.26 o 
  -5   4   3       19.67       16.37      1.24 o 
  -4   4   3      125.76      134.86      3.29 o 
  -3   4   3       75.20      115.07      2.51 o 
  -2   4   3      125.68      111.49      2.34 o 
  -1   4   3      149.88      145.25      2.92 o 
   0   4   3      325.96      334.86      6.07 o 
   1   4   3       38.07       38.22      0.96 o 
   2   4   3       28.59       31.13      0.92 o 
   3   4   3      714.67      768.05     11.29 o 
   4   4   3      675.25      658.52      9.75 o 
   5   4   3      358.91      333.79      5.81 o 
   6   4   3        0.34        0.67      0.39 o 
   7   4   3      114.01      111.16      2.92 o 
   8   4   3       36.08       34.45      1.97 o 
   9   4   3      155.82      153.54      3.21 o 
  10   4   3        3.98        5.56      0.92 o 
  11   4   3      129.86      131.61      3.22 o 
  12   4   3       77.98       76.30      2.83 o 
  13   4   3       90.40       94.49      4.48 o 
 -10   5   3      113.61      123.25      8.28 o 
  -9   5   3      157.28      155.07      9.09 o 
  -8   5   3        6.77       11.69      2.92 o 
  -7   5   3      168.82      167.58      7.71 o 
  -6   5   3        0.59       -0.54      1.13 o 
  -5   5   3      357.47      337.41      9.70 o 
  -4   5   3      299.64      302.82      6.95 o 
  -3   5   3        0.68        1.91      0.57 o 
  -2   5   3       93.64       85.80      1.98 o 
  -1   5   3       81.85       80.53      2.16 o 
   0   5   3      145.53      170.48      3.75 o 
   1   5   3       98.04      112.36      2.06 o 
   2   5   3      537.91      550.80      9.03 o 
   3   5   3        0.41        5.25      0.52 o 
   4   5   3       22.66       32.31      0.99 o 
   5   5   3        0.06        0.96      0.42 o 
   6   5   3       82.98       84.03      1.92 o 
   7   5   3       21.89       16.58      1.14 o 
   8   5   3       10.29        7.94      0.80 o 
   9   5   3        3.22        4.81      0.79 o 
  10   5   3        0.04        0.56      0.78 o 
  11   5   3       58.50       57.98      2.10 o 
  12   5   3       32.52       33.24      2.12 o 
  13   5   3        1.34        3.63      3.03 o 
 -10   6   3       16.50       17.54      4.55 o 
  -9   6   3        4.16        1.95      2.76 o 
  -8   6   3        3.26        5.36      2.76 o 
  -7   6   3      172.82      146.79      5.68 o 
  -6   6   3      104.51       86.79      4.14 o 
  -5   6   3      545.00      507.87     16.81 o 
  -4   6   3      118.40      127.47      4.59 o 
  -3   6   3        2.03        4.56      1.62 o 
  -2   6   3        9.80       13.79      2.02 o 
  -1   6   3        7.63        8.30      0.68 o 
   0   6   3       37.65       47.29      1.14 o 
   1   6   3      168.01      155.86      3.23 o 
   2   6   3      495.71      520.54      8.65 o 
   3   6   3     1077.55     1126.43     20.29 o 
   4   6   3       75.15       72.18      1.68 o 
   5   6   3      164.18      167.95      3.12 o 
   6   6   3       66.56       59.20      1.77 o 
   7   6   3       75.52       73.59      1.86 o 
   8   6   3        1.46        0.43      0.54 o 
   9   6   3       29.47       28.44      1.38 o 
  10   6   3       41.85       34.92      1.97 o 
  11   6   3        0.33        0.79      0.85 o 
  12   6   3        6.65       10.74      1.54 o 
  -9   7   3        0.98       -2.60      2.60 o 
  -8   7   3       70.72       79.79      4.70 o 
  -7   7   3      249.68      264.58      8.84 o 
  -6   7   3       39.97       50.34      3.16 o 
  -5   7   3       69.15       65.85      3.32 o 
  -4   7   3        2.15        2.44      1.62 o 
  -3   7   3       58.41       59.51      7.06 o 
  -2   7   3       68.58       70.46      2.91 o 
  -1   7   3       46.07       43.70      1.63 o 
   0   7   3      110.46      127.23      2.54 o 
   1   7   3      578.00      590.89      8.79 o 
   2   7   3      515.91      483.49      8.15 o 
   3   7   3       51.73       48.91      1.47 o 
   4   7   3       19.22       15.56      1.27 o 
   5   7   3       24.50       21.89      1.33 o 
   6   7   3       80.53       71.43      2.03 o 
   7   7   3      250.01      245.31      4.41 o 
   8   7   3        8.22        7.63      0.81 o 
   9   7   3        8.53        7.21      0.86 o 
  10   7   3        0.45        0.97      1.01 o 
  11   7   3       77.97       87.11      2.57 o 
  12   7   3        6.58        5.20      3.57 o 
  -9   8   3       64.81       70.64      6.82 o 
  -8   8   3      195.77      199.66      7.63 o 
  -7   8   3      207.80      197.32     11.37 o 
  -6   8   3       11.30        8.47      2.03 o 
  -5   8   3        0.22        1.06      1.36 o 
  -4   8   3      200.00      202.69      7.63 o 
  -3   8   3      693.20      609.69     16.29 o 
  -2   8   3      227.46      206.72      6.40 o 
  -1   8   3      224.94      230.70      5.63 o 
   0   8   3       10.62        8.27      1.61 o 
   1   8   3        2.79        1.25      0.47 o 
   2   8   3       10.43       12.08      1.01 o 
   3   8   3        7.11        8.24      0.78 o 
   4   8   3      225.36      218.57      4.32 o 
   5   8   3      268.47      249.19      4.43 o 
   6   8   3      649.52      606.98     10.51 o 
   7   8   3      206.56      200.22      3.81 o 
   8   8   3        0.27        0.01      0.52 o 
   9   8   3        2.62        1.51      0.90 o 
  10   8   3       20.50       17.19      1.36 o 
  11   8   3      297.46      272.61      5.43 o 
  -8   9   3       81.44       91.48      5.05 o 
  -7   9   3      210.35      220.84     11.20 o 
  -6   9   3       32.93       31.18      4.06 o 
  -5   9   3        1.03        3.41      2.11 o 
  -4   9   3      255.93      218.24     19.40 o 
  -3   9   3       68.97       74.62      3.42 o 
  -2   9   3      327.09      314.81      9.15 o 
  -1   9   3      284.07      266.18     11.22 o 
   0   9   3       81.80       81.41      2.73 o 
   1   9   3       82.58       76.05      2.69 o 
   2   9   3      349.65      314.61      7.65 o 
   3   9   3       14.59       15.16      1.15 o 
   4   9   3        7.32        5.59      0.74 o 
   5   9   3       34.54       34.39      1.32 o 
   6   9   3      243.29      231.65      4.36 o 
   7   9   3       78.13       57.99      2.03 o 
   8   9   3        1.47        0.75      0.61 o 
   9   9   3       44.50       33.51      1.92 o 
  10   9   3       51.75       62.34      2.73 o 
  -7  10   3        0.49       -0.47      1.67 o 
  -6  10   3        8.75        6.33      2.76 o 
  -5  10   3        5.21        6.98      2.44 o 
  -4  10   3       49.07       52.44      3.14 o 
  -3  10   3      293.66      270.84      8.39 o 
  -2  10   3       13.83       15.91      1.95 o 
  -1  10   3        6.30        5.45      2.92 o 
   0  10   3        0.67        0.94      1.79 o 
   1  10   3        9.85        5.25      3.33 o 
   2  10   3      266.07      240.44     10.07 o 
   3  10   3      117.98      115.12      3.90 o 
   4  10   3        2.04        3.58      1.10 o 
   5  10   3      140.34      129.70      3.21 o 
   6  10   3       24.55       31.47      1.44 o 
   7  10   3       32.72       31.49      2.03 o 
   8  10   3      141.47      147.45      3.26 o 
   9  10   3      104.77      105.23      3.49 o 
  10  10   3       65.58       78.31      4.53 o 
  -5  11   3       80.11       82.33      5.68 o 
  -4  11   3       23.41       19.81      3.09 o 
  -3  11   3      236.44      246.98     12.02 o 
  -2  11   3      107.15      116.10      7.14 o 
  -1  11   3      136.98      127.29      4.44 o 
   0  11   3       19.23       19.46      4.14 o 
   1  11   3       12.38        9.74      2.44 o 
   2  11   3       32.40       30.52      4.47 o 
   3  11   3       85.51       77.80      3.90 o 
   4  11   3      145.69      167.29      6.31 o 
   5  11   3      304.12      295.90      6.76 o 
   6  11   3        0.01       -0.12      0.93 o 
   7  11   3       32.75       32.85      2.07 o 
   8  11   3      157.61      167.06      4.66 o 
   9  11   3       59.26       51.47      2.70 o 
  -4  12   3       23.93       26.47      4.55 o 
  -3  12   3        2.37        0.97      2.11 o 
  -1  12   3       21.90       24.87      1.69 o 
   0  12   3       97.58       91.58      6.50 o 
   1  12   3        0.39       -1.46      1.46 o 
   2  12   3      171.76      176.35      9.42 o 
   3  12   3       87.81       87.20      6.17 o 
   4  12   3       14.05       19.08      2.35 o 
   5  12   3       11.98       11.86      1.73 o 
   6  12   3       13.33       15.19      2.85 o 
   7  12   3        7.69        6.57      1.52 o 
   8  12   3       15.55       15.14      3.00 o 
  -2  13   3       12.98        7.63      1.79 o 
  -1  13   3       44.78       50.34      5.52 o 
   0  13   3      124.71      125.52      8.12 o 
   2  13   3      144.98      164.49      9.42 o 
   3  13   3       42.20       45.79      4.71 o 
   4  13   3        4.71        5.85      3.09 o 
   5  13   3       34.20       34.39      3.82 o 
   6  13   3       11.95        8.61      3.90 o 
  -3 -11   4       73.37       87.69      7.96 o 
  -2 -11   4       72.97       76.18      5.27 o 
  -1 -11   4       16.55       16.99      3.09 o 
  -6 -10   4        5.11       12.83      5.03 o 
  -5 -10   4       37.76       40.76      5.20 o 
  -3 -10   4       24.54       33.19      3.82 o 
  -2 -10   4       24.72       25.71      2.86 o 
  -1 -10   4        3.07        3.21      2.11 o 
   0 -10   4       43.35       39.85      6.41 o 
   3 -10   4       39.42       48.92      4.24 o 
   4 -10   4       53.25       50.34      3.57 o 
  -7  -9   4       17.62       19.43      2.62 o 
  -6  -9   4        0.94        0.32      2.18 o 
  -5  -9   4       47.89       47.08      3.83 o 
  -4  -9   4        4.60        4.55      2.92 o 
  -3  -9   4       14.57       18.74      2.05 o 
  -2  -9   4        1.40        1.46      1.49 o 
  -1  -9   4        1.73        0.68      1.32 o 
   0  -9   4       24.66       29.26      2.68 o 
   2  -9   4       38.02       44.82      2.44 o 
   3  -9   4       36.34       36.78      3.66 o 
   4  -9   4        5.21        8.32      2.35 o 
   5  -9   4      168.14      160.85      7.39 o 
   6  -9   4       80.51       90.05      5.84 o 
  -8  -8   4      210.38      222.09      9.48 o 
  -7  -8   4      130.54      151.65      5.23 o 
  -6  -8   4       98.10      103.44      4.02 o 
  -5  -8   4       27.65       29.49      3.46 o 
  -4  -8   4      147.83      168.64      5.25 o 
  -3  -8   4        1.43       -1.09      1.09 o 
  -2  -8   4        0.94        3.54      1.18 o 
  -1  -8   4       42.48       42.02      2.43 o 
   0  -8   4      139.48      141.98      6.90 o 
   1  -8   4      621.61      589.92     13.38 o 
   2  -8   4       39.22       46.02      2.06 o 
   3  -8   4       52.04       55.57      2.52 o 
   4  -8   4      128.62      114.72      5.68 o 
   5  -8   4      149.88      161.76      9.81 o 
   6  -8   4      301.89      318.91      8.70 o 
   7  -8   4       12.21        7.64      1.98 o 
   8  -8   4        4.18        1.59      2.89 o 
  -8  -7   4      246.79      268.63      6.53 o 
  -7  -7   4       25.40       29.50      2.26 o 
  -6  -7   4        0.60       -1.19      1.19 o 
  -5  -7   4       13.10       16.67      1.82 o 
  -4  -7   4       10.43        9.92      1.45 o 
  -3  -7   4      145.44      152.24      4.65 o 
  -2  -7   4       57.37       59.77      2.76 o 
  -1  -7   4       54.09       56.38      2.52 o 
   0  -7   4      184.49      180.24      5.23 o 
   1  -7   4      260.11      218.14      4.87 o 
   2  -7   4       12.54       11.37      1.16 o 
   3  -7   4        1.11        1.18      0.81 o 
   4  -7   4       72.58       67.17      2.92 o 
   5  -7   4       79.47       88.42      2.98 o 
   6  -7   4       27.36       31.53      2.52 o 
   7  -7   4        0.14        0.44      1.21 o 
   8  -7   4       13.49       11.74      1.75 o 
   9  -7   4        1.20       -0.36      2.18 o 
  -9  -6   4      234.44      230.60      5.27 o 
  -8  -6   4      114.74      144.86      4.94 o 
  -7  -6   4        0.68        1.84      0.92 o 
  -6  -6   4       26.85       21.89      1.59 o 
  -5  -6   4       13.93       12.79      1.55 o 
  -4  -6   4      139.76      131.91      3.55 o 
  -3  -6   4      919.61      936.01     20.58 o 
  -2  -6   4      356.77      356.88      8.63 o 
  -1  -6   4      105.15      105.00      3.38 o 
   0  -6   4        0.05        0.32      0.35 o 
   1  -6   4       16.43       12.40      1.24 o 
   2  -6   4      173.29      169.66      4.03 o 
   3  -6   4      413.19      381.21      6.98 o 
   4  -6   4       55.98       66.11      2.36 o 
   5  -6   4      205.59      193.79      4.75 o 
   6  -6   4        4.83        6.64      1.22 o 
   7  -6   4       26.26       21.59      2.04 o 
   8  -6   4       71.56       69.08      4.22 o 
   9  -6   4       72.24       71.79      4.30 o 
  10  -6   4       62.10       62.11      4.59 o 
 -10  -5   4      106.57      116.22      4.61 o 
  -9  -5   4       36.24       33.62      2.56 o 
  -8  -5   4        2.56        3.27      1.73 o 
  -7  -5   4        0.02       -0.10      0.78 o 
  -6  -5   4        1.66        1.07      0.49 o 
  -5  -5   4        3.48        4.33      0.45 o 
  -4  -5   4      330.48      337.28      7.10 o 
  -3  -5   4      250.29      237.05      5.41 o 
  -2  -5   4       81.62       84.60      4.10 o 
  -1  -5   4      781.76      778.17     12.60 o 
   0  -5   4      255.99      261.95      4.67 o 
   1  -5   4        1.11       -0.11      0.41 o 
   2  -5   4      173.76      172.67      3.90 o 
   3  -5   4      920.89      911.89     18.84 o 
   4  -5   4      326.96      352.65      6.52 o 
   5  -5   4     1115.15     1093.10     18.14 o 
   6  -5   4        3.86        4.47      1.04 o 
   7  -5   4      129.39      133.04      3.80 o 
   8  -5   4       33.81       33.73      2.25 o 
   9  -5   4       20.49       23.01      2.68 o 
  10  -5   4       21.99       22.90      4.22 o 
 -10  -4   4      145.76      166.71      5.47 o 
  -9  -4   4       24.30       21.63      2.33 o 
  -8  -4   4       25.27       21.77      1.93 o 
  -7  -4   4      413.33      364.22      8.94 o 
  -6  -4   4      320.40      307.93      7.65 o 
  -5  -4   4       12.55       18.43      1.24 o 
  -4  -4   4      291.04      291.61      4.75 o 
  -3  -4   4      110.92      111.96      2.14 o 
  -2  -4   4       91.86       86.83      1.84 o 
  -1  -4   4       95.73       88.10      1.71 o 
   0  -4   4        2.25        2.30      0.32 o 
   1  -4   4       95.69      109.37      2.07 o 
   2  -4   4       43.38       38.38      1.21 o 
   3  -4   4     1875.04     1819.55     37.99 o 
   4  -4   4      809.74      831.64     16.85 o 
   5  -4   4       26.44       31.64      1.36 o 
   6  -4   4      631.26      629.26     10.93 o 
   7  -4   4      488.81      482.45     10.43 o 
   8  -4   4       23.80       26.21      2.13 o 
   9  -4   4       19.03       17.18      3.25 o 
  10  -4   4        0.79       -0.16      2.11 o 
  11  -4   4       67.07       79.24      6.50 o 
 -11  -3   4       83.17       76.42      3.93 o 
 -10  -3   4      240.33      263.18      7.37 o 
  -9  -3   4      162.54      163.27      5.15 o 
  -8  -3   4       43.23       33.78      2.20 o 
  -7  -3   4      185.31      165.96      4.84 o 
  -6  -3   4      355.86      352.68      8.47 o 
  -5  -3   4       18.78       16.11      1.14 o 
  -4  -3   4       23.72       24.06      1.19 o 
  -3  -3   4        4.23        5.06      0.44 o 
  -2  -3   4      158.56      152.45      2.79 o 
  -1  -3   4      650.28      682.84      9.84 o 
   0  -3   4      434.78      516.55      8.28 o 
   1  -3   4     2810.27     3012.71     46.12 o 
   2  -3   4     1765.86     1862.57     26.69 o 
   3  -3   4      494.02      552.05      9.18 o 
   4  -3   4      278.35      290.46      7.32 o 
   5  -3   4       69.66       67.72      2.16 o 
   6  -3   4      480.13      465.44      8.26 o 
   7  -3   4      877.70      854.05     14.95 o 
   8  -3   4       91.63       99.14      4.11 o 
   9  -3   4       33.75       28.58      3.41 o 
  10  -3   4        2.08        3.09      1.95 o 
  11  -3   4       26.87       34.59      4.38 o 
 -11  -2   4       82.11       79.17      4.35 o 
 -10  -2   4       21.08       18.41      2.06 o 
  -9  -2   4       86.41       89.64      3.53 o 
  -8  -2   4      122.83      108.77      3.87 o 
  -7  -2   4       93.08       94.19      2.80 o 
  -6  -2   4      109.16      103.76      3.89 o 
  -5  -2   4       64.50       74.23      2.31 o 
  -4  -2   4      127.71      112.93      3.14 o 
  -3  -2   4        1.08        0.19      0.35 o 
  -2  -2   4      198.45      206.06      4.08 o 
  -1  -2   4       43.29       67.98      1.41 o 
   0  -2   4       76.51       94.24      2.34 o 
   1  -2   4       32.41       35.29      1.20 o 
   2  -2   4        0.19        0.72      0.36 o 
   3  -2   4      178.26      217.09      7.06 o 
   4  -2   4       21.36       26.67      1.06 o 
   5  -2   4      517.49      473.50      7.32 o 
   6  -2   4      190.73      159.62      4.27 o 
   7  -2   4       42.79       37.81      1.51 o 
   8  -2   4       13.69       10.58      1.35 o 
   9  -2   4        0.05       -0.02      1.13 o 
  10  -2   4        2.00       -0.16      2.76 o 
  11  -2   4        0.03       -0.49      1.79 o 
  12  -2   4        9.70        9.74      3.25 o 
 -12  -1   4       34.80       37.34      3.62 o 
 -11  -1   4        8.05        7.00      1.83 o 
 -10  -1   4        5.08        6.24      1.62 o 
  -9  -1   4       36.43       38.37      2.06 o 
  -8  -1   4      453.16      454.78      9.15 o 
  -7  -1   4      430.92      448.29      8.87 o 
  -6  -1   4      206.45      216.64      4.73 o 
  -5  -1   4       10.88       10.69      1.20 o 
  -4  -1   4      103.73      101.91      2.51 o 
  -3  -1   4       75.67       92.06      1.98 o 
  -2  -1   4       40.23       42.43      1.20 o 
  -1  -1   4       62.38      110.77      3.03 o 
   0  -1   4      358.98      347.28      6.41 o 
   1  -1   4     2762.17     3017.12     51.82 o 
   2  -1   4      689.38      778.46     12.36 o 
   3  -1   4       43.17       32.62      0.89 o 
   4  -1   4      166.31      169.90      2.67 o 
   5  -1   4       72.06       60.72      1.30 o 
   6  -1   4      292.45      292.62      4.83 o 
   7  -1   4      126.66      131.96      2.94 o 
   8  -1   4       21.81       24.48      1.68 o 
   9  -1   4      133.42      135.39      5.22 o 
  10  -1   4      254.86      263.34      8.61 o 
  11  -1   4        0.03        1.12      1.40 o 
  12  -1   4        6.45        5.52      2.44 o 
 -11   0   4        6.18       13.96      2.14 o 
 -10   0   4        0.31       -0.71      1.13 o 
  -9   0   4      290.27      275.92      6.23 o 
  -8   0   4      239.39      238.46      5.38 o 
  -7   0   4      143.74      161.13      4.37 o 
  -6   0   4      179.45      192.19      4.30 o 
  -5   0   4      164.77      160.35      5.45 o 
  -4   0   4      635.04      671.68     12.28 o 
  -3   0   4      282.52      268.14      4.67 o 
  -2   0   4        1.59        0.61      0.32 o 
  -1   0   4       45.21       23.89      1.17 o 
   0   0   4       25.11       32.80      1.05 o 
   1   0   4       15.03       27.10      0.80 o 
   2   0   4      368.79      417.52      7.59 o 
   3   0   4       40.92       26.43      1.65 o 
   4   0   4        1.51        0.09      0.27 o 
   5   0   4      107.29      136.30      2.30 o 
   6   0   4      659.61      671.55      9.34 o 
   7   0   4       30.15       29.41      0.97 o 
   8   0   4       18.84       22.14      1.38 o 
   9   0   4       25.91       25.75      1.79 o 
  10   0   4      162.77      167.39      4.93 o 
  11   0   4        3.06        3.29      1.95 o 
  12   0   4        8.23       11.53      3.41 o 
  13   0   4        5.64        7.63      4.06 o 
 -12   1   4       35.88       33.78      6.01 o 
 -10   1   4       33.14       39.40      3.16 o 
  -9   1   4        3.86        3.05      1.10 o 
  -8   1   4       37.89       33.40      1.76 o 
  -7   1   4        0.52       -0.70      0.70 o 
  -6   1   4       24.34       28.11      1.59 o 
  -5   1   4      143.40      139.71      3.75 o 
  -4   1   4      238.76      247.14      4.43 o 
  -3   1   4     2984.07     3078.41     47.45 o 
  -2   1   4      448.49      431.39      9.27 o 
  -1   1   4        4.42       10.88      0.61 o 
   0   1   4      959.86      972.02     16.96 o 
   1   1   4      347.12      303.28      4.95 o 
   2   1   4        0.60        0.50      0.33 o 
   3   1   4      247.38      233.48      4.05 o 
   4   1   4      466.80      495.36      7.47 o 
   5   1   4       79.68       89.13      1.70 o 
   6   1   4      469.26      473.88      6.79 o 
   7   1   4        2.63        1.85      0.50 o 
   8   1   4      144.27      134.86      4.34 o 
   9   1   4       43.59       53.34      1.74 o 
  10   1   4      130.67      126.99      5.46 o 
  11   1   4       38.59       32.67      2.32 o 
  12   1   4       15.99       19.32      4.06 o 
  13   1   4       48.35       44.49      5.52 o 
 -11   2   4        0.45        4.22      3.41 o 
 -10   2   4       18.15       21.43      4.22 o 
  -9   2   4      145.30      132.64      5.38 o 
  -8   2   4      161.67      156.94      4.59 o 
  -7   2   4        0.10        1.55      0.90 o 
  -6   2   4      119.37      117.90      3.46 o 
  -5   2   4      318.62      322.46      6.39 o 
  -4   2   4      505.55      484.21      9.01 o 
  -3   2   4      766.69      743.97     11.89 o 
  -2   2   4      204.43      185.38      7.01 o 
  -1   2   4     2155.45     2256.48     38.86 o 
   0   2   4     7680.28     7870.25    134.13 o 
   1   2   4      193.41      163.76      3.26 o 
   2   2   4     1349.09     1296.55     20.21 o 
   3   2   4       53.23       58.25      1.25 o 
   4   2   4      304.09      276.15      5.48 o 
   5   2   4       24.95       26.72      0.86 o 
   6   2   4       36.40       23.94      1.14 o 
   7   2   4      242.29      229.85      4.03 o 
   8   2   4     1053.57      974.73     14.61 o 
   9   2   4        8.23        6.46      0.80 o 
  10   2   4      124.18      128.77      2.99 o 
  11   2   4       15.69       13.51      1.84 o 
  12   2   4       18.36       17.31      2.47 o 
  13   2   4       37.45       35.24      5.20 o 
 -11   3   4       25.01       19.65      4.71 o 
 -10   3   4        7.98       10.23      3.57 o 
  -9   3   4      138.68      132.50      8.12 o 
  -8   3   4      353.48      361.62     15.43 o 
  -7   3   4       13.55       17.70      3.33 o 
  -6   3   4      580.12      612.26     13.24 o 
  -5   3   4      193.86      207.43      3.92 o 
  -4   3   4      576.70      523.94      8.64 o 
  -3   3   4       97.16      119.46      3.52 o 
  -2   3   4     1205.25     1323.49     26.84 o 
  -1   3   4     1043.18     1110.23     23.73 o 
   0   3   4      153.99      125.58      3.66 o 
   1   3   4     2317.21     2437.25     44.81 o 
   2   3   4     2404.15     2444.80     36.96 o 
   3   3   4      445.61      433.03      6.05 o 
   4   3   4      749.24      736.86     10.84 o 
   5   3   4      151.96      171.54      3.03 o 
   6   3   4      994.72     1008.01     14.89 o 
   7   3   4      627.76      611.67      9.44 o 
   8   3   4     1571.72     1552.17     22.76 o 
   9   3   4      345.33      345.94      5.94 o 
  10   3   4       57.82       56.89      1.92 o 
  11   3   4        5.57        3.25      1.10 o 
  12   3   4       23.41       19.65      2.18 o 
  13   3   4       71.79       60.99      4.36 o 
 -11   4   4       10.86       13.48      4.87 o 
 -10   4   4      108.86      115.62      8.44 o 
  -9   4   4       50.78       55.21      5.68 o 
  -8   4   4       40.85       38.48      4.38 o 
  -7   4   4      439.52      499.65     20.14 o 
  -6   4   4     2592.42     2577.37     99.08 o 
  -5   4   4      102.64       92.18      2.92 o 
  -4   4   4      279.71      300.17     10.17 o 
  -3   4   4       66.30       69.90      1.82 o 
  -2   4   4     1299.42     1314.76     22.97 o 
  -1   4   4      154.86      164.84      3.34 o 
   0   4   4      187.50      161.41      3.40 o 
   1   4   4      174.18      219.96      3.82 o 
   2   4   4       41.94       49.61      1.71 o 
   3   4   4      333.69      356.99      5.57 o 
   4   4   4       19.47       20.81      0.88 o 
   5   4   4       10.72       18.84      0.90 o 
   6   4   4     1277.36     1264.08     18.53 o 
   7   4   4      214.40      204.72      3.73 o 
   8   4   4      707.60      695.66     10.76 o 
   9   4   4      208.73      205.68      5.05 o 
  10   4   4        8.91        9.12      1.04 o 
  11   4   4       72.03       73.16      2.37 o 
  12   4   4      220.28      224.52      5.15 o 
  13   4   4      143.28      149.56      6.62 o 
 -10   5   4       15.84       21.27      4.55 o 
  -9   5   4       24.09       26.79      4.22 o 
  -8   5   4      106.47       95.48      6.66 o 
  -7   5   4      192.56      156.53      8.44 o 
  -6   5   4     1083.07     1044.15     30.04 o 
  -5   5   4      930.06      893.95     23.07 o 
  -4   5   4       50.88       50.62      1.98 o 
  -3   5   4       15.99       15.55      1.56 o 
  -2   5   4     1926.55     1934.87     33.56 o 
  -1   5   4      530.52      502.61      9.12 o 
   0   5   4       76.21       55.24      1.29 o 
   1   5   4      208.16      200.17      3.55 o 
   2   5   4      110.22      121.72      2.83 o 
   3   5   4        2.17        1.50      0.38 o 
   4   5   4      759.23      768.84     12.49 o 
   5   5   4      754.86      747.99     12.34 o 
   6   5   4      206.93      205.21      4.06 o 
   7   5   4      197.95      182.36      3.44 o 
   8   5   4      576.42      543.41      9.08 o 
   9   5   4      134.85      125.26      2.85 o 
  10   5   4      168.83      161.21      4.02 o 
  11   5   4      262.18      265.58      5.17 o 
  12   5   4      344.66      370.31      6.84 o 
  13   5   4       44.50       43.51      4.41 o 
 -10   6   4       84.39       72.42      7.31 o 
  -9   6   4       10.18       13.80      3.73 o 
  -8   6   4       23.79       25.01      3.90 o 
  -7   6   4       36.21       33.36      3.04 o 
  -6   6   4       60.54       69.01      7.39 o 
  -5   6   4      680.86      675.73     18.02 o 
  -4   6   4        2.76        2.35      1.15 o 
  -3   6   4      465.82      469.68     10.27 o 
  -2   6   4     1765.58     1743.94     49.53 o 
  -1   6   4     1077.31     1052.48     18.50 o 
   0   6   4       87.88       90.45      2.03 o 
   1   6   4      161.32      174.06      3.20 o 
   2   6   4     1352.17     1378.76     19.81 o 
   3   6   4        2.72        2.45      0.83 o 
   4   6   4       25.68       28.61      1.00 o 
   5   6   4      585.13      657.46     10.05 o 
   6   6   4      153.93      152.34      3.29 o 
   7   6   4      430.99      420.56      6.87 o 
   8   6   4      172.01      157.21      3.23 o 
   9   6   4       18.43       13.63      1.09 o 
  10   6   4      317.22      339.32      6.10 o 
  11   6   4      122.61      128.21      4.24 o 
  12   6   4      104.86      102.33      3.01 o 
  -9   7   4       36.43       38.00      5.52 o 
  -8   7   4       20.27       23.87      4.06 o 
  -7   7   4       42.68       45.30      3.57 o 
  -6   7   4       17.28       20.21      2.35 o 
  -5   7   4        1.81        2.27      1.38 o 
  -4   7   4      146.89      136.08      5.36 o 
  -3   7   4     1092.78     1039.12     26.45 o 
  -2   7   4      919.73      916.94     23.35 o 
  -1   7   4      771.74      775.70     16.18 o 
   0   7   4       97.43      102.72      3.09 o 
   1   7   4      395.39      413.16      7.33 o 
   2   7   4       39.51       35.27      1.77 o 
   3   7   4      210.14      205.91      3.95 o 
   4   7   4       29.64       25.04      1.33 o 
   5   7   4      258.60      257.69      4.47 o 
   6   7   4      272.23      276.76      5.30 o 
   7   7   4      158.02      144.82      3.48 o 
   8   7   4       31.57       25.24      1.22 o 
   9   7   4      135.98      128.37      2.94 o 
  10   7   4      482.10      452.58      8.54 o 
  11   7   4      139.46      148.90      3.53 o 
  12   7   4        2.93        3.26      1.89 o 
  -8   8   4        5.24        5.68      2.92 o 
  -7   8   4       22.00       17.31      3.90 o 
  -6   8   4        0.69       -0.27      1.52 o 
  -5   8   4       17.14       14.29      2.07 o 
  -4   8   4       42.04       47.11      4.06 o 
  -3   8   4      518.90      468.20     12.95 o 
  -2   8   4        0.78        2.44      1.54 o 
  -1   8   4       14.10       11.24      1.40 o 
   0   8   4      180.69      182.71      4.04 o 
   1   8   4      450.86      454.39      7.71 o 
   2   8   4      178.99      189.22      4.23 o 
   3   8   4      130.15      124.99      2.78 o 
   4   8   4       11.53        9.67      1.11 o 
   5   8   4        8.40        5.32      0.68 o 
   6   8   4        2.38        0.67      0.59 o 
   7   8   4        4.48        3.47      0.74 o 
   8   8   4        0.44        1.50      0.62 o 
   9   8   4       65.84       74.88      2.17 o 
  10   8   4       25.69       29.89      1.76 o 
  11   8   4      145.47      155.33      3.70 o 
  -8   9   4       55.32       51.21      5.03 o 
  -7   9   4       19.11       18.74      5.85 o 
  -6   9   4       57.05       55.47      3.67 o 
  -5   9   4       70.48       73.39      3.81 o 
  -4   9   4        2.59        2.40      1.43 o 
  -3   9   4        7.71        7.71      1.60 o 
  -2   9   4        3.92        2.77      1.09 o 
  -1   9   4       73.78       70.61      2.57 o 
   0   9   4       86.99       74.20      2.51 o 
   1   9   4      870.63      859.28     15.76 o 
   2   9   4        2.95        1.84      0.78 o 
   3   9   4       20.98       22.59      1.33 o 
   4   9   4       35.57       42.45      1.56 o 
   5   9   4      132.21      128.04      2.77 o 
   6   9   4      221.20      205.81      3.98 o 
   7   9   4       92.36       90.36      2.61 o 
   8   9   4       13.71       13.03      1.88 o 
   9   9   4       35.87       33.00      1.90 o 
  10   9   4        0.09        0.68      0.77 o 
  -7  10   4        1.19        0.32      3.41 o 
  -6  10   4       51.40       62.67      7.39 o 
  -5  10   4       24.23       27.28      3.73 o 
  -4  10   4        0.59        0.32      1.79 o 
  -3  10   4        9.35        7.70      1.48 o 
  -2  10   4      149.19      133.59      6.66 o 
  -1  10   4       18.14       22.39      1.50 o 
   0  10   4        5.53        5.50      0.88 o 
   1  10   4       45.53       41.13      1.75 o 
   2  10   4      101.64      108.14      4.53 o 
   3  10   4       13.71       11.12      1.34 o 
   4  10   4        4.08        2.06      0.82 o 
   5  10   4      337.01      338.79      6.51 o 
   6  10   4        2.13        2.65      0.73 o 
   7  10   4        0.51        0.35      0.79 o 
   8  10   4        1.40        0.06      0.80 o 
   9  10   4        1.19       -0.05      0.98 o 
  10  10   4        7.55        4.54      1.48 o 
  -5  11   4        0.05       -2.27      2.27 o 
  -4  11   4       40.73       30.20      3.73 o 
  -3  11   4      159.93      159.62      7.79 o 
  -1  11   4        0.42       -0.51      0.71 o 
   0  11   4        3.93        5.14      0.98 o 
   1  11   4        2.01        1.30      2.27 o 
   2  11   4        0.02       -0.40      1.01 o 
   3  11   4       23.38       21.15      2.17 o 
   4  11   4        2.89        3.03      1.15 o 
   5  11   4      166.39      156.53      4.30 o 
   6  11   4       25.38       22.21      1.50 o 
   7  11   4       19.68       19.85      1.68 o 
   8  11   4        0.15        1.45      1.69 o 
   9  11   4       49.19       55.57      2.78 o 
  -4  12   4      235.81      234.15     12.34 o 
  -1  12   4       71.66       69.34      3.73 o 
   0  12   4       29.05       32.69      3.65 o 
   1  12   4       23.60       33.13      3.90 o 
   2  12   4        1.07       -1.46      1.46 o 
   3  12   4       72.87       74.21      5.68 o 
   4  12   4       82.30      100.50      8.44 o 
   5  12   4       15.48       11.11      1.71 o 
   6  12   4        3.94        4.82      1.25 o 
   7  12   4        6.08        3.94      1.60 o 
   8  12   4        8.20        4.67      2.25 o 
  -1  13   4       34.28       39.30      4.71 o 
   0  13   4       16.60       23.55      3.90 o 
   4  13   4      138.74      158.32      9.42 o 
   5  13   4        7.56        2.74      2.15 o 
   6  13   4        0.09        0.97      3.41 o 
  -3 -10   5       85.70       96.62      7.31 o 
  -2 -10   5      139.37      157.04      7.11 o 
  -1 -10   5       77.48       86.94      6.01 o 
   0 -10   5        6.76        9.31      2.49 o 
   1 -10   5        1.01        2.16      2.01 o 
   3 -10   5       85.05      105.87      4.71 o 
  -6  -9   5       23.26       22.87      3.56 o 
  -5  -9   5        8.15        7.47      3.25 o 
  -4  -9   5       11.00       13.64      3.90 o 
  -3  -9   5      162.42      169.71      5.65 o 
  -2  -9   5      152.47      162.44      6.95 o 
  -1  -9   5       37.91       40.25      3.37 o 
   0  -9   5       12.81        9.96      2.06 o 
   2  -9   5       31.01       26.14      1.79 o 
   3  -9   5        1.99        4.55      2.92 o 
   4  -9   5       34.78       29.29      3.73 o 
   5  -9   5      228.85      289.09     11.12 o 
  -7  -8   5        5.74        3.22      1.99 o 
  -6  -8   5        3.84        1.61      2.01 o 
  -5  -8   5       29.59       28.56      4.87 o 
  -4  -8   5       10.23        9.55      1.71 o 
  -3  -8   5       15.74       19.88      2.02 o 
  -2  -8   5       77.86       83.77      4.83 o 
  -1  -8   5       24.70       16.48      1.86 o 
   0  -8   5        1.63        2.30      1.16 o 
   1  -8   5       15.47       17.48      3.89 o 
   2  -8   5       66.77       65.93      3.41 o 
   3  -8   5        6.75        9.31      2.29 o 
   4  -8   5        4.04        1.51      1.94 o 
   5  -8   5        1.16        1.77      1.45 o 
   6  -8   5        0.17       -0.99      1.57 o 
   7  -8   5        0.25        0.53      2.86 o 
  -8  -7   5       16.48       12.50      4.06 o 
  -7  -7   5        4.21        6.50      1.65 o 
  -6  -7   5        4.87        2.09      1.68 o 
  -5  -7   5       53.78       49.59      3.44 o 
  -4  -7   5      415.84      456.56     13.43 o 
  -3  -7   5       62.60       59.42      2.87 o 
  -2  -7   5        2.49        3.26      1.14 o 
  -1  -7   5        1.57       -1.01      1.01 o 
   0  -7   5       86.62       83.13      4.11 o 
   1  -7   5       19.42       24.05      1.29 o 
   2  -7   5      173.94      165.63      4.79 o 
   3  -7   5       26.77       23.07      3.10 o 
   4  -7   5        3.10        3.53      1.31 o 
   5  -7   5        2.62        2.46      1.38 o 
   6  -7   5        9.12       10.87      1.89 o 
   7  -7   5        9.25        8.97      1.97 o 
   8  -7   5       83.24       87.94      7.75 o 
  -8  -6   5       14.75       15.67      2.52 o 
  -7  -6   5        2.66       -0.33      1.11 o 
  -6  -6   5       11.17       13.27      1.71 o 
  -5  -6   5       29.76       27.16      2.12 o 
  -4  -6   5       12.19       16.46      1.65 o 
  -3  -6   5       67.40       61.77      4.39 o 
  -2  -6   5       78.41       79.15      3.02 o 
  -1  -6   5       55.34       53.49      1.66 o 
   0  -6   5      209.33      197.08      5.05 o 
   1  -6   5       44.16       43.25      1.89 o 
   2  -6   5       38.53       37.75      1.83 o 
   3  -6   5       70.76       70.64      2.44 o 
   4  -6   5        2.30        5.06      1.26 o 
   5  -6   5       12.26       13.86      2.23 o 
   6  -6   5       34.27       39.53      2.52 o 
   7  -6   5       30.78       37.12      2.76 o 
   8  -6   5        1.69        2.27      1.48 o 
   9  -6   5       12.19       13.02      4.47 o 
  -9  -5   5      139.04      148.64      7.48 o 
  -8  -5   5      297.41      306.99      8.27 o 
  -7  -5   5      234.87      213.13      5.54 o 
  -6  -5   5        2.03        1.62      0.70 o 
  -5  -5   5       32.51       31.58      1.62 o 
  -4  -5   5      326.41      321.27      6.57 o 
  -3  -5   5      102.34      103.59      2.27 o 
  -2  -5   5      323.10      322.74      5.65 o 
  -1  -5   5       36.60       33.87      1.34 o 
   0  -5   5        2.78        3.16      1.08 o 
   1  -5   5       85.30       93.57      3.82 o 
   2  -5   5      240.40      248.52      6.20 o 
   3  -5   5      418.14      443.80     10.26 o 
   4  -5   5      713.72      733.97     16.15 o 
   5  -5   5      586.23      547.47      9.73 o 
   6  -5   5      134.93      138.82      3.86 o 
   7  -5   5       82.07       85.13      3.07 o 
   8  -5   5       17.64       11.94      1.59 o 
   9  -5   5        5.04        7.61      2.68 o 
  10  -5   5       26.63       36.54      4.71 o 
 -10  -4   5        5.03        8.01      1.93 o 
  -9  -4   5      222.65      223.51      6.59 o 
  -8  -4   5      154.87      166.88      6.25 o 
  -7  -4   5      323.56      326.62      8.41 o 
  -6  -4   5       47.47       47.53      3.17 o 
  -5  -4   5      173.58      173.03      5.23 o 
  -4  -4   5     1053.14     1055.50     17.32 o 
  -3  -4   5        0.09        1.46      0.51 o 
  -2  -4   5       62.10       71.75      2.05 o 
  -1  -4   5       40.56       46.00      2.06 o 
   0  -4   5       99.47       88.72      2.67 o 
   1  -4   5      919.85      927.00     17.02 o 
   2  -4   5       16.50       16.50      1.11 o 
   3  -4   5       96.43      108.66      2.82 o 
   4  -4   5      751.16      776.55     14.54 o 
   5  -4   5     1574.28     1545.39     32.11 o 
   6  -4   5       84.28       84.27      2.50 o 
   7  -4   5       53.30       49.15      1.95 o 
   8  -4   5      166.51      165.49      5.18 o 
   9  -4   5       66.14       62.98      4.06 o 
  10  -4   5        1.68        3.09      2.44 o 
  11  -4   5       13.74       11.20      3.90 o 
 -10  -3   5        2.27        4.05      1.43 o 
  -9  -3   5      489.73      488.52     11.84 o 
  -8  -3   5      110.65      121.47      4.16 o 
  -7  -3   5       87.15       82.56      5.45 o 
  -6  -3   5      296.00      278.34      7.12 o 
  -5  -3   5     1283.63     1194.92     25.25 o 
  -4  -3   5      505.15      510.53     11.47 o 
  -3  -3   5       89.01       85.90      2.63 o 
  -2  -3   5        4.69        6.33      0.71 o 
  -1  -3   5       88.82       82.48      2.27 o 
   0  -3   5      258.28      294.49      6.64 o 
   1  -3   5      156.91      184.57      5.23 o 
   2  -3   5      195.35      173.47      3.64 o 
   3  -3   5      237.16      223.15      4.18 o 
   4  -3   5      191.91      198.70      4.40 o 
   5  -3   5      539.12      533.25      9.15 o 
   6  -3   5        7.43        7.11      1.02 o 
   7  -3   5        2.59        2.74      0.83 o 
   8  -3   5       90.66       87.23      3.55 o 
   9  -3   5      450.33      432.10     18.19 o 
  10  -3   5       35.90       36.21      4.38 o 
  11  -3   5       79.78       82.33      6.33 o 
 -11  -2   5      210.55      235.13      7.18 o 
 -10  -2   5       73.56       76.70      3.56 o 
  -9  -2   5      176.61      170.95      5.31 o 
  -8  -2   5        6.32        2.97      1.44 o 
  -7  -2   5        3.39        3.59      1.23 o 
  -6  -2   5        5.10        3.75      0.90 o 
  -5  -2   5      163.31      158.60      5.60 o 
  -4  -2   5       72.60       60.43      4.47 o 
  -3  -2   5      166.02      155.05     10.07 o 
  -2  -2   5       28.04       20.43      1.64 o 
  -1  -2   5      149.48      143.67      3.67 o 
   0  -2   5        2.13        2.98      0.52 o 
   1  -2   5      109.70      103.70      3.03 o 
   2  -2   5      185.08      170.51      3.56 o 
   3  -2   5     1207.55     1289.55     22.67 o 
   4  -2   5      110.39      113.17      2.68 o 
   5  -2   5       57.11       56.73      1.50 o 
   6  -2   5        0.53        0.61      0.59 o 
   7  -2   5      251.66      253.68      4.97 o 
   8  -2   5      202.92      200.38      5.53 o 
   9  -2   5      790.49      738.26     19.97 o 
  10  -2   5        1.58        1.95      1.64 o 
  11  -2   5        7.27        5.20      2.44 o 
  12  -2   5        0.07       -0.49      3.25 o 
 -11  -1   5      204.12      211.62      8.15 o 
 -10  -1   5      139.71      127.64      5.74 o 
  -9  -1   5       17.25       17.77      4.06 o 
  -8  -1   5       12.70        8.82      1.83 o 
  -7  -1   5       22.09       23.78      1.67 o 
  -6  -1   5      109.13       98.99      3.25 o 
  -5  -1   5      351.75      344.81      9.59 o 
  -4  -1   5      103.70      114.53      2.80 o 
  -3  -1   5       89.39       87.08      2.48 o 
  -2  -1   5      145.68      148.55      3.33 o 
  -1  -1   5        0.47        0.54      0.39 o 
   0  -1   5      140.03      128.17      2.84 o 
   1  -1   5       86.32       75.43      1.60 o 
   2  -1   5       10.47       11.40      1.13 o 
   3  -1   5       29.67       25.17      0.97 o 
   4  -1   5      246.82      255.51      4.50 o 
   5  -1   5      196.63      232.47      4.27 o 
   6  -1   5        0.29       -0.07      0.44 o 
   7  -1   5      753.60      743.31     13.00 o 
   8  -1   5      326.07      327.19      8.34 o 
   9  -1   5      323.37      302.71      9.41 o 
  10  -1   5       26.17       28.13      2.58 o 
  11  -1   5      142.61      150.59      6.25 o 
  12  -1   5        1.07        2.11      2.60 o 
 -11   0   5      103.57       91.75      6.98 o 
 -10   0   5       41.17       41.44      6.09 o 
  -9   0   5       49.34       45.85      3.26 o 
  -8   0   5       30.95       25.27      2.38 o 
  -7   0   5      166.65      161.86      3.99 o 
  -6   0   5      309.54      338.49      7.38 o 
  -5   0   5      423.17      399.26      7.81 o 
  -4   0   5     1587.63     1675.29     41.56 o 
  -3   0   5      332.30      370.61      8.18 o 
  -2   0   5       60.05       63.05      1.67 o 
  -1   0   5        0.09        3.92      1.80 o 
   0   0   5       27.59       29.25      1.90 o 
   1   0   5      304.95      355.85      5.89 o 
   2   0   5     2406.15     2673.84     46.08 o 
   3   0   5     2355.48     2566.03     39.73 o 
   4   0   5      749.87      761.45     11.26 o 
   5   0   5       66.78       54.13      1.31 o 
   6   0   5      585.79      599.83      8.45 o 
   7   0   5      696.16      662.47     18.74 o 
   8   0   5      202.58      193.64      4.42 o 
   9   0   5        5.20        6.21      1.22 o 
  10   0   5        2.31        1.47      1.06 o 
  11   0   5      178.57      167.68      6.54 o 
  12   0   5       12.02       13.64      3.90 o 
  13   0   5       45.85       56.51      6.50 o 
 -10   1   5       63.62       63.49      5.52 o 
  -9   1   5       35.36       40.89      2.55 o 
  -8   1   5      211.91      203.62      7.96 o 
  -7   1   5      634.92      586.75     11.30 o 
  -6   1   5      570.91      572.92     10.90 o 
  -5   1   5       31.35       32.00      1.36 o 
  -4   1   5      507.73      565.20     13.62 o 
  -3   1   5      767.66      800.15     15.26 o 
  -2   1   5      488.30      519.19      9.49 o 
  -1   1   5       56.15       54.85      1.65 o 
   0   1   5       98.87      101.58      2.25 o 
   1   1   5       75.84       66.82      1.86 o 
   2   1   5      833.44      830.86     14.69 o 
   3   1   5      777.84      918.93     18.78 o 
   4   1   5      423.54      505.48      8.41 o 
   5   1   5      399.61      363.78      5.32 o 
   6   1   5     1245.03     1278.39     17.20 o 
   7   1   5      217.58      220.81      3.92 o 
   8   1   5      160.65      151.41      3.05 o 
   9   1   5        1.74        1.41      0.81 o 
  10   1   5        0.59       -1.01      1.01 o 
  11   1   5       18.59       12.68      1.72 o 
  12   1   5       68.49       70.84      4.23 o 
  13   1   5       34.68       43.52      6.50 o 
 -10   2   5        0.21        0.32      2.76 o 
  -9   2   5        2.05        3.46      1.68 o 
  -8   2   5      175.46      196.02      6.23 o 
  -7   2   5        1.45        2.52      0.82 o 
  -6   2   5      102.01       99.80      4.64 o 
  -5   2   5       64.20       69.70      2.06 o 
  -4   2   5        2.65        2.24      0.59 o 
  -3   2   5      509.85      512.82     13.92 o 
  -2   2   5       97.40       91.58      2.19 o 
  -1   2   5      144.03      167.28      3.44 o 
   0   2   5       40.36       32.10      1.21 o 
   1   2   5     1213.73     1327.56     20.63 o 
   2   2   5       87.79       88.20      1.97 o 
   3   2   5        1.49        4.10      0.48 o 
   4   2   5       36.29       26.99      0.88 o 
   5   2   5      445.72      425.15      6.13 o 
   6   2   5      930.30      888.53     13.24 o 
   7   2   5       59.12       56.03      1.57 o 
   8   2   5        8.65        7.50      0.78 o 
   9   2   5       18.35       21.20      1.37 o 
  10   2   5      153.03      148.12      4.00 o 
  11   2   5       15.03       13.93      1.52 o 
  12   2   5       86.24       83.63      6.50 o 
  13   2   5       46.84       48.06      6.66 o 
 -11   3   5        4.33        6.82      3.90 o 
 -10   3   5        1.18       -0.81      2.92 o 
  -9   3   5        7.37        3.90      3.09 o 
  -8   3   5      592.59      579.81     16.25 o 
  -7   3   5        0.29        1.33      1.36 o 
  -6   3   5       35.72       34.34      1.51 o 
  -5   3   5      508.71      493.30      9.33 o 
  -4   3   5      424.23      462.59      8.77 o 
  -3   3   5      312.03      340.70      6.57 o 
  -2   3   5      100.60       92.71      2.25 o 
  -1   3   5      349.38      356.04      6.69 o 
   0   3   5       26.30       17.89      1.22 o 
   1   3   5     1274.82     1383.28     24.17 o 
   2   3   5     1757.88     1787.94     25.25 o 
   3   3   5      222.25      248.95      4.03 o 
   4   3   5       28.37       12.06      0.66 o 
   5   3   5      365.85      362.60      6.34 o 
   6   3   5      197.44      186.51      3.39 o 
   7   3   5       49.91       45.08      1.44 o 
   8   3   5      138.66      137.27      2.90 o 
   9   3   5        0.14        0.79      0.62 o 
  10   3   5      851.47      827.80     12.90 o 
  11   3   5       55.61       54.27      2.32 o 
  12   3   5       55.26       60.32      3.25 o 
  13   3   5       35.93       29.88      5.36 o 
 -11   4   5        4.35        4.87      4.38 o 
 -10   4   5        5.58        8.28      3.90 o 
  -9   4   5        2.25        3.90      3.09 o 
  -8   4   5      396.95      420.24     17.86 o 
  -7   4   5       71.44       84.28      5.68 o 
  -6   4   5      172.87      171.38      8.12 o 
  -5   4   5       46.88       52.11      2.25 o 
  -4   4   5       29.40       24.17      1.19 o 
  -3   4   5       16.19       15.41      0.98 o 
  -2   4   5      403.92      369.76      7.00 o 
  -1   4   5      396.79      438.32      8.14 o 
   0   4   5       81.67      104.11      6.19 o 
   1   4   5      150.29      133.58      4.89 o 
   2   4   5      241.49      223.16      3.63 o 
   3   4   5       85.55       98.15      1.79 o 
   4   4   5      601.58      627.50     10.37 o 
   5   4   5       29.27       26.63      1.10 o 
   6   4   5       27.93       29.69      1.21 o 
   7   4   5       23.54       20.70      1.03 o 
   8   4   5       45.36       42.62      1.49 o 
   9   4   5       69.06       64.13      1.96 o 
  10   4   5      659.79      691.54     13.97 o 
  11   4   5        8.51        8.12      1.25 o 
  12   4   5        0.07        0.30      1.26 o 
  13   4   5       11.21       11.20      2.87 o 
 -10   5   5        7.55        7.47      3.57 o 
  -9   5   5       23.14       31.50      5.03 o 
  -8   5   5        7.60        5.36      2.76 o 
  -7   5   5       86.70       97.10      6.33 o 
  -6   5   5       58.21       52.77      4.55 o 
  -5   5   5      132.52      117.94      4.69 o 
  -4   5   5     1391.69     1365.87     28.03 o 
  -3   5   5        4.09        6.19      0.81 o 
  -2   5   5       54.21       60.00      1.70 o 
  -1   5   5       74.25       81.67      2.32 o 
   0   5   5      498.89      468.81      9.77 o 
   1   5   5     2620.37     2777.35     42.79 o 
   2   5   5      178.26      161.22      3.06 o 
   3   5   5      287.55      287.62      5.70 o 
   4   5   5     1680.36     1721.40     27.23 o 
   5   5   5      120.60      130.75      2.83 o 
   6   5   5       40.70       35.96      1.34 o 
   7   5   5        0.28        0.32      0.45 o 
   8   5   5        3.09        3.44      0.69 o 
   9   5   5       57.86       51.35      1.73 o 
  10   5   5      202.44      192.34      4.35 o 
  11   5   5       18.68       14.92      1.53 o 
  12   5   5       93.71       96.38      3.39 o 
  13   5   5       18.83       15.55      2.67 o 
 -10   6   5        0.09       -0.49      4.06 o 
  -9   6   5       99.75      112.37      8.28 o 
  -8   6   5       39.50       34.42      4.71 o 
  -7   6   5       37.29       28.90      3.90 o 
  -6   6   5       45.73       37.49      2.81 o 
  -5   6   5       16.53       23.12      3.98 o 
  -4   6   5     1203.45     1236.31     31.23 o 
  -3   6   5      753.07      733.28     20.83 o 
  -2   6   5       29.37       31.59      1.59 o 
  -1   6   5      335.60      324.94      6.28 o 
   0   6   5     1432.72     1383.14     21.62 o 
   1   6   5      205.82      196.04      4.53 o 
   2   6   5       22.10       28.83      1.39 o 
   3   6   5       60.49       64.88      2.62 o 
   4   6   5       23.32       25.13      0.97 o 
   5   6   5        1.41        0.72      0.41 o 
   6   6   5      284.25      299.07      5.60 o 
   7   6   5       32.39       31.06      1.34 o 
   8   6   5       88.14       77.41      3.46 o 
   9   6   5       47.30       47.49      1.69 o 
  10   6   5        0.35        0.84      0.78 o 
  11   6   5       19.45       18.38      1.59 o 
  12   6   5       82.22       83.31      2.74 o 
  -9   7   5       26.39       28.90      5.20 o 
  -8   7   5       80.16       79.89      6.50 o 
  -7   7   5       22.08       18.35      3.57 o 
  -6   7   5      128.96      125.01      5.22 o 
  -5   7   5      181.44      172.89      6.25 o 
  -4   7   5       79.73       78.49      4.38 o 
  -3   7   5      625.50      654.26     26.79 o 
  -2   7   5     1420.71     1381.03     28.27 o 
  -1   7   5      307.62      301.26      8.35 o 
   0   7   5      112.59      110.39      2.66 o 
   1   7   5       34.28       35.35      1.55 o 
   2   7   5       11.13       12.68      0.72 o 
   3   7   5       17.94       23.14      1.21 o 
   4   7   5       46.04       45.72      1.36 o 
   5   7   5       21.88       22.72      1.11 o 
   6   7   5      158.63      138.74      3.52 o 
   7   7   5      145.85      123.07      2.98 o 
   8   7   5       93.63       93.44      2.35 o 
   9   7   5        9.19        7.70      0.92 o 
  10   7   5       12.18       12.35      1.27 o 
  11   7   5       72.62       83.90      2.58 o 
  12   7   5      113.61      131.78      5.16 o 
  -8   8   5        2.85        4.55      3.25 o 
  -7   8   5      295.96      295.14      9.87 o 
  -6   8   5      150.70      135.47      7.55 o 
  -5   8   5       51.50       44.75      3.10 o 
  -4   8   5       38.67       37.32      3.17 o 
  -3   8   5      326.82      313.88     15.02 o 
  -2   8   5     1108.32     1100.13     28.00 o 
  -1   8   5      776.73      735.12     19.16 o 
   0   8   5      132.93      119.26      3.45 o 
   1   8   5       24.41       27.80      1.34 o 
   2   8   5      113.94      105.15      2.40 o 
   3   8   5       26.62       27.08      1.17 o 
   4   8   5       54.64       54.78      1.73 o 
   5   8   5      810.64      788.70     12.07 o 
   6   8   5      348.71      324.68      6.15 o 
   7   8   5      152.15      150.61      3.49 o 
   8   8   5       22.71       22.94      1.31 o 
   9   8   5       33.14       33.26      1.48 o 
  10   8   5        4.15        3.51      1.06 o 
  11   8   5      125.65      122.82      3.22 o 
  -7   9   5      183.45      192.58     11.77 o 
  -6   9   5       11.47       12.24      2.92 o 
  -5   9   5       13.03       12.54      2.18 o 
  -4   9   5       14.75       13.76      2.01 o 
  -3   9   5        9.44       10.27      1.75 o 
  -2   9   5      335.38      320.69     14.94 o 
  -1   9   5      253.55      246.34      7.55 o 
   0   9   5       39.89       47.11      2.46 o 
   1   9   5        2.32        1.55      0.59 o 
   2   9   5      591.25      562.53     10.74 o 
   3   9   5      438.20      418.07      8.40 o 
   4   9   5        6.26        7.17      0.93 o 
   5   9   5        8.51        7.61      0.80 o 
   6   9   5       14.12       10.06      0.99 o 
   7   9   5       30.73       17.96      1.26 o 
   8   9   5       30.84       26.49      1.75 o 
   9   9   5       17.89       16.78      1.49 o 
  10   9   5        5.23        4.60      0.95 o 
  11   9   5      148.39      164.82      9.58 o 
  -7  10   5       14.13       12.18      4.06 o 
  -6  10   5       16.64       19.11      2.76 o 
  -5  10   5        0.11        1.95      1.72 o 
  -4  10   5       15.35       15.45      2.18 o 
  -3  10   5      133.64      136.31      5.36 o 
  -2  10   5      162.10      165.48      9.58 o 
  -1  10   5      244.95      234.21      6.12 o 
   0  10   5        6.54        4.43      0.89 o 
   1  10   5      187.02      176.21      4.75 o 
   2  10   5      468.13      449.75     10.62 o 
   3  10   5      415.11      413.26      9.96 o 
   4  10   5        1.82        0.82      0.72 o 
   5  10   5       73.51       89.09      2.56 o 
   6  10   5       15.85       20.51      1.41 o 
   7  10   5        0.01       -0.44      0.74 o 
   8  10   5        3.04        2.78      1.07 o 
   9  10   5       90.37       97.26      3.79 o 
  10  10   5       84.55       87.17      3.77 o 
  -5  11   5       23.49       24.57      3.07 o 
  -4  11   5        0.30        1.35      1.66 o 
  -3  11   5      197.01      186.21      6.73 o 
  -2  11   5      205.95      213.86      9.58 o 
   0  11   5       23.86       22.76      1.77 o 
   1  11   5      117.94      116.74      5.36 o 
   2  11   5       18.57       19.73      2.12 o 
   3  11   5        0.95       -1.24      1.54 o 
   4  11   5       57.36       49.20      2.50 o 
   5  11   5       22.89       20.13      1.88 o 
   6  11   5      135.32      139.27      3.60 o 
   7  11   5        0.22       -0.87      0.92 o 
   8  11   5        0.48        0.67      1.57 o 
   9  11   5       93.86       88.66      3.37 o 
  -3  12   5       16.94       10.88      2.76 o 
   0  12   5       53.24       55.37      3.25 o 
   2  12   5       72.53       77.97      4.13 o 
   3  12   5       19.72       19.64      2.33 o 
   4  12   5       71.38       70.00      5.28 o 
   5  12   5       46.47       42.15      6.58 o 
   6  12   5       21.68       23.78      1.99 o 
   7  12   5       18.67       16.93      2.57 o 
   8  12   5        0.20        2.04      1.92 o 
  -1  13   5       24.47       27.44      2.60 o 
   0  13   5      100.50      111.07      7.63 o 
   3  13   5        8.91        7.47      2.60 o 
   4  13   5       13.60       10.66      2.76 o 
   5  13   5      116.62      121.25      4.69 o 
   6  13   5       32.24       38.48      5.20 o 
  -4  -9   6        3.73        8.12      3.90 o 
  -3  -9   6        8.70        9.95      2.33 o 
  -2  -9   6       94.68      100.89      7.59 o 
  -1  -9   6      161.34      191.30      7.86 o 
   0  -9   6       86.98       84.58      4.92 o 
   1  -9   6       28.61       35.56      4.87 o 
   2  -9   6        0.37        1.02      0.83 o 
   3  -9   6       41.49       30.32      4.14 o 
  -6  -8   6      112.06      125.85      8.93 o 
  -5  -8   6       77.68       93.12      5.28 o 
  -4  -8   6       70.22       70.47      6.17 o 
  -3  -8   6      157.61      158.02      5.51 o 
  -2  -8   6       14.76       14.48      2.00 o 
  -1  -8   6       28.62       31.46      2.43 o 
   0  -8   6       16.49       18.21      2.80 o 
   1  -8   6       39.17       43.68      2.27 o 
   2  -8   6        8.39        5.52      1.30 o 
   3  -8   6       11.55       11.85      3.41 o 
   4  -8   6        6.95       14.07      2.81 o 
   5  -8   6       24.22       16.22      5.11 o 
   6  -8   6      276.04      265.05     10.49 o 
  -7  -7   6      163.15      158.81     10.07 o 
  -6  -7   6       49.19       52.86      7.23 o 
  -5  -7   6        3.71        1.12      1.83 o 
  -4  -7   6      116.66      117.31      6.09 o 
  -3  -7   6      225.51      230.42      6.64 o 
  -2  -7   6       17.19       22.94      3.98 o 
  -1  -7   6        2.39        1.95      1.43 o 
   0  -7   6        3.56        2.75      0.71 o 
   1  -7   6        0.49        1.88      0.81 o 
   2  -7   6        1.09        1.15      1.53 o 
   3  -7   6       27.85       31.35      3.14 o 
   4  -7   6      181.91      196.42      7.92 o 
   5  -7   6       42.86       41.87      2.74 o 
   6  -7   6       16.60       17.91      2.26 o 
   7  -7   6        1.75        4.47      1.99 o 
   8  -7   6       11.70       11.41      3.62 o 
  -7  -6   6       86.12       87.46      3.81 o 
  -6  -6   6        1.63        1.83      2.27 o 
  -5  -6   6       35.29       38.72      4.95 o 
  -4  -6   6      165.31      189.57      6.83 o 
  -3  -6   6      573.15      551.66     13.07 o 
  -2  -6   6      419.17      429.11     10.50 o 
  -1  -6   6       16.98       16.81      1.10 o 
   0  -6   6        3.59        1.41      0.75 o 
   1  -6   6        0.91        2.55      0.74 o 
   2  -6   6       45.17       42.25      2.05 o 
   3  -6   6       90.74       98.91      3.75 o 
   4  -6   6       46.18       38.24      2.36 o 
   5  -6   6       46.13       49.63      2.77 o 
   6  -6   6      113.36      125.14      4.56 o 
   7  -6   6       70.59       78.68      3.82 o 
   8  -6   6       29.70       30.51      3.03 o 
   9  -6   6       64.05       71.45      7.31 o 
  -8  -5   6       26.10       32.50      2.51 o 
  -7  -5   6       27.62       27.92      1.57 o 
  -6  -5   6        0.01        0.41      0.66 o 
  -5  -5   6       93.03       91.90      2.94 o 
  -4  -5   6      208.46      218.46      4.90 o 
  -3  -5   6      410.17      387.86      7.85 o 
  -2  -5   6       38.87       36.53      1.49 o 
  -1  -5   6        0.00       -0.51      0.52 o 
   0  -5   6       17.28       16.64      1.13 o 
   1  -5   6       44.54       48.81      2.07 o 
   2  -5   6       49.74       37.10      1.86 o 
   3  -5   6       57.33       52.53      2.35 o 
   4  -5   6       93.29       75.38      4.10 o 
   5  -5   6       37.89       48.86      3.03 o 
   6  -5   6        2.77        2.56      1.40 o 
   7  -5   6        3.11        3.03      1.62 o 
   8  -5   6       16.97       14.35      2.16 o 
   9  -5   6       13.69       18.67      4.06 o 
  10  -5   6       70.18       66.58      7.63 o 
  -9  -4   6       27.06       28.54      2.43 o 
  -8  -4   6        3.96        3.98      1.51 o 
  -7  -4   6      102.57       95.55      3.74 o 
  -6  -4   6      432.27      419.96     10.25 o 
  -5  -4   6       73.38       64.83      2.42 o 
  -4  -4   6        5.04        6.95      0.90 o 
  -3  -4   6      526.27      510.51      9.94 o 
  -2  -4   6        6.19        4.75      0.69 o 
  -1  -4   6      332.22      308.75      8.01 o 
   0  -4   6      628.15      611.07     11.65 o 
   1  -4   6      233.07      272.61      5.73 o 
   2  -4   6       31.86       32.49      1.81 o 
   3  -4   6        0.01        0.81      0.88 o 
   4  -4   6        0.05        0.74      0.95 o 
   5  -4   6      244.90      259.88      6.82 o 
   6  -4   6        3.18        1.75      1.21 o 
   7  -4   6       22.29       23.93      1.94 o 
   8  -4   6      235.32      249.66      6.98 o 
   9  -4   6      172.58      210.88      7.58 o 
  10  -4   6       24.60       24.36      4.38 o 
  -9  -3   6        1.16        3.39      1.53 o 
  -8  -3   6        7.89        5.30      1.30 o 
  -7  -3   6        0.99       -0.01      0.92 o 
  -6  -3   6        0.09        0.70      0.92 o 
  -5  -3   6       39.07       30.77      1.93 o 
  -4  -3   6        0.76        0.56      0.62 o 
  -3  -3   6      210.98      211.71      5.27 o 
  -2  -3   6       35.45       34.96      1.62 o 
  -1  -3   6      152.09      144.22      3.81 o 
   0  -3   6      222.35      199.42      8.30 o 
   1  -3   6      445.32      483.02     14.02 o 
   2  -3   6       15.98       17.59      1.75 o 
   3  -3   6       71.46       72.49      2.43 o 
   4  -3   6      598.97      565.83     14.44 o 
   5  -3   6       79.74       87.38      3.38 o 
   6  -3   6       96.89       88.27      3.14 o 
   7  -3   6       92.97       96.37      4.48 o 
   8  -3   6        8.17        6.04      1.34 o 
   9  -3   6       48.91       49.27      5.28 o 
  10  -3   6        0.68        0.81      2.11 o 
  11  -3   6        4.46        6.01      2.92 o 
 -10  -2   6      115.26      124.56      4.75 o 
  -9  -2   6       64.84       72.39      3.44 o 
  -8  -2   6        9.14        7.31      1.41 o 
  -7  -2   6       85.62       87.89      3.44 o 
  -6  -2   6       71.96       71.82      3.43 o 
  -5  -2   6        7.85        5.90      1.09 o 
  -4  -2   6        5.14        5.25      1.17 o 
  -3  -2   6        3.15        1.46      1.22 o 
  -2  -2   6       13.54       13.96      1.19 o 
  -1  -2   6      173.31      178.10      5.08 o 
   0  -2   6       24.90       43.62      1.79 o 
   1  -2   6       81.00       87.71      2.64 o 
   2  -2   6      276.48      286.77      6.62 o 
   3  -2   6       66.45       62.99      1.86 o 
   4  -2   6      198.68      177.30      5.34 o 
   5  -2   6        8.37       12.77      1.62 o 
   6  -2   6       75.98       72.27      2.09 o 
   7  -2   6      179.62      179.35      3.91 o 
   8  -2   6       21.25       20.95      1.65 o 
   9  -2   6       17.20       18.18      3.41 o 
  10  -2   6       78.18       79.69      4.36 o 
  11  -2   6       25.46       22.57      4.06 o 
 -10  -1   6      121.46      123.90      6.35 o 
  -9  -1   6      131.20      143.09      4.84 o 
  -8  -1   6       37.75       28.86      2.27 o 
  -7  -1   6      182.91      188.40      5.41 o 
  -6  -1   6       23.86       22.68      1.62 o 
  -5  -1   6       14.30       21.39      4.89 o 
  -4  -1   6      149.34      159.77      5.45 o 
  -3  -1   6      386.34      368.90     19.24 o 
  -2  -1   6       61.50       77.50      3.16 o 
  -1  -1   6       12.16        8.42      0.92 o 
   0  -1   6      588.27      685.56     14.43 o 
   1  -1   6      325.29      356.98      7.93 o 
   2  -1   6      185.23      216.24      5.36 o 
   3  -1   6      105.18      106.14      2.55 o 
   4  -1   6      187.84      174.04      3.81 o 
   5  -1   6      703.00      678.18     11.15 o 
   6  -1   6       80.01       82.98      2.15 o 
   7  -1   6        1.43        0.60      0.67 o 
   8  -1   6      477.91      456.01     12.73 o 
   9  -1   6      244.94      231.92      7.81 o 
  10  -1   6      107.96      108.42      4.93 o 
  11  -1   6       83.10       85.31      7.39 o 
  12  -1   6       27.81       26.85      3.37 o 
 -11   0   6        2.18        5.85      3.90 o 
 -10   0   6       97.34      109.97      4.21 o 
  -9   0   6      162.29      172.82      5.34 o 
  -8   0   6      546.92      503.99     13.00 o 
  -7   0   6      255.46      271.69      7.00 o 
  -6   0   6      114.15      107.29      5.21 o 
  -5   0   6      740.04      726.04     15.78 o 
  -4   0   6     1102.15     1066.04     27.55 o 
  -3   0   6      930.24      911.37     23.59 o 
  -2   0   6      369.37      374.09     10.45 o 
  -1   0   6      532.75      603.25     15.96 o 
   0   0   6       30.51       48.34      1.54 o 
   1   0   6      203.27      213.94      4.81 o 
   2   0   6      875.47      942.13     16.72 o 
   3   0   6      151.02      126.87      2.87 o 
   4   0   6      655.53      678.85     11.09 o 
   5   0   6      326.72      335.68      5.40 o 
   6   0   6       10.64       10.30      0.85 o 
   7   0   6        0.93        0.27      0.60 o 
   8   0   6       97.44       96.42      4.07 o 
   9   0   6      224.76      229.37     10.55 o 
  10   0   6       70.90       68.32      3.12 o 
  11   0   6      108.37      128.59      5.57 o 
  12   0   6       12.92        7.90      2.29 o 
 -10   1   6      177.24      198.10     10.55 o 
  -9   1   6       79.45       94.15      4.05 o 
  -8   1   6       22.73       18.53      1.81 o 
  -7   1   6      183.90      202.27      5.52 o 
  -6   1   6      323.37      292.86      7.19 o 
  -5   1   6      750.94      703.50     22.21 o 
  -4   1   6      249.02      248.03      5.96 o 
  -3   1   6       38.02       30.49      1.38 o 
  -2   1   6      263.56      264.92      5.24 o 
  -1   1   6      622.33      686.21     23.77 o 
   0   1   6       46.32       39.59      1.69 o 
   1   1   6      627.95      630.27     13.11 o 
   2   1   6      242.62      216.35      4.33 o 
   3   1   6       32.67       23.33      1.02 o 
   4   1   6     1129.23     1198.41     19.09 o 
   5   1   6        8.52        5.41      0.53 o 
   6   1   6       29.39       29.80      1.11 o 
   7   1   6      355.79      340.56      6.20 o 
   8   1   6       94.90       88.77      2.72 o 
   9   1   6       90.54       95.93      3.01 o 
  10   1   6       16.31       15.98      2.17 o 
  11   1   6       11.04        9.72      1.67 o 
  12   1   6        3.69        5.03      3.25 o 
  -9   2   6        5.11        9.58      2.76 o 
  -8   2   6       42.48       44.65      4.22 o 
  -7   2   6      243.23      264.19      5.82 o 
  -6   2   6      775.75      775.28     14.45 o 
  -5   2   6      558.13      530.05     11.72 o 
  -4   2   6      170.15      175.08      4.50 o 
  -3   2   6      404.00      428.89     10.17 o 
  -2   2   6      618.87      643.50     13.00 o 
  -1   2   6      306.20      352.02      7.60 o 
   0   2   6      900.07      993.25     20.43 o 
   1   2   6     1300.68     1329.07     20.81 o 
   2   2   6     1426.56     1448.62     25.36 o 
   3   2   6       72.80       69.24      1.86 o 
   4   2   6      869.03      895.09     13.14 o 
   5   2   6      448.69      463.77      9.71 o 
   6   2   6        3.20        3.63      0.57 o 
   7   2   6      233.70      215.19      3.92 o 
   8   2   6      452.27      437.29      7.17 o 
   9   2   6      396.78      396.25      8.18 o 
  10   2   6       94.40      100.15      3.18 o 
  11   2   6       11.23        8.71      1.57 o 
  12   2   6        3.76        3.52      2.06 o 
  -9   3   6       23.04       27.44      5.03 o 
  -8   3   6      402.71      420.32     12.46 o 
  -7   3   6       31.27       33.31      6.50 o 
  -6   3   6      115.44      134.50      4.80 o 
  -5   3   6       64.49       63.44      3.55 o 
  -4   3   6      186.71      167.11      7.66 o 
  -3   3   6        0.18        0.98      0.59 o 
  -2   3   6       14.18       16.47      1.05 o 
  -1   3   6      241.81      250.69      5.73 o 
   0   3   6     1323.27     1258.20     34.16 o 
   1   3   6      179.70      208.61      4.24 o 
   2   3   6      364.17      382.95      5.89 o 
   3   3   6       77.23       66.88      1.85 o 
   4   3   6      312.92      343.78      5.48 o 
   5   3   6       62.79       66.04      3.01 o 
   6   3   6      315.38      321.82      6.56 o 
   7   3   6      432.60      421.06      6.86 o 
   8   3   6     1002.99      965.85     14.63 o 
   9   3   6       23.03       20.85      1.43 o 
  10   3   6      263.64      273.03      5.11 o 
  11   3   6       34.53       40.10      2.50 o 
  12   3   6       10.52       10.06      1.73 o 
  13   3   6       27.27       22.25      4.71 o 
 -10   4   6       34.75       40.43      6.33 o 
  -9   4   6       12.83       11.53      3.73 o 
  -8   4   6      171.17      161.08      8.93 o 
  -7   4   6        8.22        7.78      1.66 o 
  -6   4   6     1413.81     1369.30     50.83 o 
  -5   4   6      218.31      194.22      6.32 o 
  -4   4   6      333.67      327.69      6.59 o 
  -3   4   6      644.77      647.76     11.93 o 
  -2   4   6      305.53      299.42      5.92 o 
  -1   4   6        4.67        8.33      0.89 o 
   0   4   6     2132.94     2363.79     40.99 o 
   1   4   6     1307.06     1391.05     24.41 o 
   2   4   6      112.24      115.36      2.72 o 
   3   4   6       72.67       78.82      1.70 o 
   4   4   6        2.50        1.63      0.67 o 
   5   4   6        0.08        0.45      0.41 o 
   6   4   6     1084.52     1095.80     17.81 o 
   7   4   6      385.67      375.99      6.25 o 
   8   4   6      446.65      435.21      7.19 o 
   9   4   6       21.83       24.87      1.38 o 
  10   4   6      666.07      642.49     10.36 o 
  11   4   6       74.80       70.57      2.34 o 
  12   4   6       38.39       32.62      2.86 o 
  13   4   6       24.98       21.43      5.36 o 
 -10   5   6       77.40       74.21      7.31 o 
  -9   5   6        2.21        1.46      3.09 o 
  -8   5   6       19.98       19.81      3.90 o 
  -7   5   6       16.87       20.78      3.90 o 
  -6   5   6       79.81       77.13      5.52 o 
  -5   5   6      276.84      266.26      8.52 o 
  -4   5   6       50.97       53.80      2.25 o 
  -3   5   6        6.22        9.96      1.14 o 
  -2   5   6      287.42      283.45      5.63 o 
  -1   5   6        2.04        2.32      0.55 o 
   0   5   6      111.56      107.14      2.92 o 
   1   5   6      434.29      462.21      8.66 o 
   2   5   6     1396.27     1530.67     23.99 o 
   3   5   6      418.95      427.41      6.69 o 
   4   5   6      461.46      447.97      7.05 o 
   5   5   6      103.84      105.10      2.46 o 
   6   5   6       49.37       51.86      1.66 o 
   7   5   6       60.75       47.36      1.66 o 
   8   5   6       10.82       11.43      0.93 o 
   9   5   6      126.88      125.61      2.91 o 
  10   5   6      137.79      134.83      4.78 o 
  11   5   6       11.96       13.67      1.44 o 
  12   5   6        0.13        0.61      1.07 o 
  -9   6   6      194.95      192.26     11.04 o 
  -8   6   6        7.15        6.66      3.09 o 
  -7   6   6        0.53        2.44      2.60 o 
  -6   6   6        2.58        3.90      2.44 o 
  -5   6   6       11.17        8.15      1.72 o 
  -4   6   6      567.77      578.93     12.75 o 
  -3   6   6      295.82      254.43      6.25 o 
  -2   6   6      156.54      154.15      4.18 o 
  -1   6   6       61.75       59.95      2.80 o 
   0   6   6       31.06       26.83      1.03 o 
   1   6   6       28.05       33.12      1.25 o 
   2   6   6       46.22       45.12      1.34 o 
   3   6   6       13.01       10.71      1.02 o 
   4   6   6       78.64       83.24      2.01 o 
   5   6   6       33.89       24.98      1.12 o 
   6   6   6        5.86        7.19      0.76 o 
   7   6   6       25.97       27.43      1.30 o 
   8   6   6       18.51       16.62      1.08 o 
   9   6   6      139.00      148.56      3.30 o 
  10   6   6       38.84       39.18      1.94 o 
  11   6   6       96.48       90.17      3.34 o 
  12   6   6        5.40        7.36      1.23 o 
  -9   7   6        0.01       -1.46      3.90 o 
  -8   7   6        3.27        1.95      3.09 o 
  -7   7   6       14.50       11.85      3.25 o 
  -6   7   6        8.55        9.74      2.12 o 
  -5   7   6       87.89       90.71      4.24 o 
  -4   7   6      108.68      105.29      4.87 o 
  -3   7   6       50.85       42.34      2.64 o 
  -2   7   6      517.80      526.54     11.59 o 
  -1   7   6      143.65      137.80      3.84 o 
   0   7   6       79.89       79.05      2.20 o 
   1   7   6      174.79      179.04      4.11 o 
   2   7   6       28.45       33.06      1.11 o 
   3   7   6        2.38        1.85      0.51 o 
   4   7   6      138.88      136.02      2.74 o 
   5   7   6        0.40        0.68      0.55 o 
   6   7   6        4.25        2.82      0.65 o 
   7   7   6       83.71       85.54      2.39 o 
   8   7   6        0.01        0.05      0.59 o 
   9   7   6       61.97       62.36      2.21 o 
  10   7   6      108.34      102.07      3.02 o 
  11   7   6      135.66      144.45      3.84 o 
  12   7   6       11.70       13.80      2.85 o 
  -8   8   6       42.33       41.24      5.52 o 
  -7   8   6      112.63      131.20      8.44 o 
  -6   8   6       44.44       43.09      3.37 o 
  -5   8   6       12.58       11.91      2.07 o 
  -4   8   6        5.03        4.09      1.55 o 
  -3   8   6       76.56       66.96      3.49 o 
  -2   8   6        8.19       12.16      1.66 o 
  -1   8   6      736.24      693.09     14.90 o 
   0   8   6      320.75      314.74      7.40 o 
   1   8   6      586.36      597.60     14.70 o 
   2   8   6      121.54      122.07      2.75 o 
   3   8   6      138.25      128.08      3.19 o 
   4   8   6       96.19       91.81      2.37 o 
   5   8   6      232.65      227.24      4.19 o 
   6   8   6       17.83       22.59      1.21 o 
   7   8   6        0.01        1.00      0.62 o 
   8   8   6        0.48        1.69      0.72 o 
   9   8   6       19.13       21.49      2.51 o 
  10   8   6       66.67       60.88      2.36 o 
  11   8   6       21.47       23.01      1.83 o 
  -7   9   6       17.39       15.62      2.91 o 
  -6   9   6        2.60        3.97      2.01 o 
  -5   9   6       51.26       57.23      3.73 o 
  -4   9   6       38.82       34.80      2.98 o 
  -3   9   6        3.56        1.87      1.43 o 
  -2   9   6      163.27      153.94      5.61 o 
  -1   9   6       40.32       32.17      2.42 o 
   0   9   6      578.74      510.27     15.18 o 
   1   9   6     1269.17     1258.50     22.79 o 
   2   9   6      209.48      197.35      4.52 o 
   3   9   6      290.43      272.97      5.93 o 
   4   9   6      487.16      492.16     12.56 o 
   5   9   6       94.80       93.23      2.27 o 
   6   9   6       88.08       79.63      2.15 o 
   7   9   6       79.70       76.43      2.64 o 
   8   9   6        0.52        0.20      0.75 o 
   9   9   6       17.51       14.87      1.34 o 
  10   9   6       16.42       16.34      1.32 o 
  -7  10   6        4.18        1.14      3.90 o 
  -6  10   6       52.40       55.99      4.18 o 
  -5  10   6        1.18        0.00      1.95 o 
  -4  10   6        7.10        8.19      3.33 o 
  -3  10   6       24.09       22.19      4.47 o 
  -2  10   6       61.46       56.54      3.23 o 
  -1  10   6       59.52       60.29      4.71 o 
   0  10   6       77.59       79.40      3.00 o 
   1  10   6       15.72       17.65      1.43 o 
   2  10   6       45.56       43.18      1.80 o 
   3  10   6       99.39      103.15      3.68 o 
   4  10   6      344.91      324.92      7.05 o 
   5  10   6       55.37       48.19      1.90 o 
   6  10   6       57.92       64.09      2.45 o 
   7  10   6        1.80        0.50      0.87 o 
   8  10   6        2.89        2.29      1.02 o 
   9  10   6        0.19       -0.48      0.84 o 
  10  10   6       14.91       17.41      2.40 o 
  -5  11   6       23.15       19.55      3.33 o 
  -4  11   6        0.62        1.64      1.70 o 
  -3  11   6      129.18      128.79      6.25 o 
  -2  11   6      128.88      129.44      5.25 o 
  -1  11   6      125.38      130.82      4.24 o 
   0  11   6       44.28       42.87      3.14 o 
   1  11   6        6.05        5.56      1.85 o 
   2  11   6      134.16      123.58      5.28 o 
   3  11   6      141.14      128.28      7.63 o 
   4  11   6       47.97       42.00      2.93 o 
   5  11   6        8.74        6.28      1.37 o 
   6  11   6      101.74       92.59      3.15 o 
   7  11   6        0.19        0.13      1.38 o 
   8  11   6        3.14        2.67      1.33 o 
   9  11   6       13.86       10.03      1.92 o 
  -3  12   6      478.96      474.45     14.02 o 
  -2  12   6       54.24       61.21      3.55 o 
  -1  12   6       46.74       39.13      4.87 o 
   1  12   6       20.31       26.31      3.73 o 
   2  12   6        9.94        8.61      2.76 o 
   3  12   6       35.64       44.98      4.38 o 
   4  12   6       71.82       78.27      6.01 o 
   5  12   6       41.97       36.26      2.65 o 
   6  12   6        8.72        6.40      1.55 o 
   7  12   6       17.79       18.18      3.21 o 
   8  12   6        3.87        5.03      2.18 o 
  -1  13   6       25.97       24.03      2.76 o 
   0  13   6        8.58       10.07      2.92 o 
   2  13   6      138.90      150.36      9.09 o 
   3  13   6       74.11       78.92      4.42 o 
   4  13   6       71.92       95.39      4.99 o 
   5  13   6       55.96       57.12      3.31 o 
   6  13   6       78.33       83.46      7.14 o 
  -2  -9   7        2.95        0.76      2.86 o 
  -1  -9   7        0.71       -3.09      3.09 o 
  -5  -8   7      108.36      129.26     10.07 o 
  -4  -8   7       96.94       86.55      7.63 o 
  -3  -8   7       22.03       12.99      3.90 o 
  -2  -8   7       70.02       81.38      4.74 o 
  -1  -8   7       73.30       69.22      4.30 o 
   0  -8   7       63.93       61.74      3.72 o 
   1  -8   7        1.22        4.96      1.87 o 
   3  -8   7       34.38       43.68      5.68 o 
   4  -8   7        1.58       -3.25      3.41 o 
  -6  -7   7       39.94       62.35      7.14 o 
  -5  -7   7       32.50       39.51      5.03 o 
  -4  -7   7       63.38       56.35      4.07 o 
  -3  -7   7       18.56       22.98      2.49 o 
  -2  -7   7       48.84       46.29      3.50 o 
  -1  -7   7        4.09        2.24      1.64 o 
   0  -7   7       18.23       18.36      1.38 o 
   1  -7   7       47.65       44.29      3.09 o 
   2  -7   7       16.95       11.53      3.25 o 
   3  -7   7        2.73        0.49      1.84 o 
   4  -7   7       20.31       26.17      3.26 o 
   5  -7   7        7.39        4.94      1.73 o 
   6  -7   7        0.01       -1.15      1.83 o 
   7  -7   7        1.35        0.97      4.55 o 
  -6  -6   7        3.34        2.52      1.95 o 
  -5  -6   7       11.85        9.64      2.26 o 
  -4  -6   7       12.51       21.72      2.81 o 
  -3  -6   7       44.15       47.39      2.72 o 
  -2  -6   7       66.84       67.24      2.20 o 
  -1  -6   7      170.19      179.37      4.91 o 
   0  -6   7      301.59      297.70      7.44 o 
   1  -6   7       73.28       66.41      2.61 o 
   2  -6   7       54.76       46.77      4.71 o 
   3  -6   7       49.84       53.08      3.67 o 
   4  -6   7      179.72      163.60      5.91 o 
   5  -6   7       80.09       91.42      5.55 o 
   6  -6   7       14.03       15.33      2.14 o 
   7  -6   7       37.09       40.44      3.13 o 
   8  -6   7       13.66       10.63      2.48 o 
  -8  -5   7      159.47      172.61      7.14 o 
  -7  -5   7       42.60       37.18      3.44 o 
  -6  -5   7        9.67        9.89      1.21 o 
  -5  -5   7        1.41        0.77      0.72 o 
  -4  -5   7        0.03        0.45      0.81 o 
  -3  -5   7       78.19       76.75      2.42 o 
  -2  -5   7      432.07      419.98      8.54 o 
  -1  -5   7      325.17      307.53      6.53 o 
   0  -5   7      122.58      120.80      4.89 o 
   1  -5   7       34.80       32.61      1.81 o 
   2  -5   7       88.86       62.34      2.62 o 
   3  -5   7        8.76        7.73      1.97 o 
   4  -5   7       41.95       40.21      4.54 o 
   5  -5   7      149.50      153.78      4.94 o 
   6  -5   7       36.12       46.20      2.84 o 
   7  -5   7       68.48       78.45      3.76 o 
   8  -5   7        3.24        7.18      2.13 o 
   9  -5   7        0.28        1.30      3.57 o 
  -8  -4   7       46.36       60.55      4.11 o 
  -7  -4   7       10.99        8.74      1.87 o 
  -6  -4   7       25.74       18.92      2.44 o 
  -5  -4   7        1.23        1.43      0.81 o 
  -4  -4   7      211.56      209.35      6.81 o 
  -3  -4   7      525.15      498.68     11.16 o 
  -2  -4   7      434.98      413.24      9.39 o 
  -1  -4   7      248.15      229.51      7.44 o 
   0  -4   7       35.64       31.66      2.98 o 
   1  -4   7       70.79       65.45      2.23 o 
   2  -4   7      234.47      231.81      6.14 o 
   3  -4   7       72.41       68.08      2.81 o 
   4  -4   7        0.24        0.62      1.02 o 
   5  -4   7      664.92      675.77     15.33 o 
   6  -4   7       88.63       88.75      3.56 o 
   7  -4   7        0.45        0.98      1.32 o 
   8  -4   7       59.75       56.12      4.11 o 
   9  -4   7       20.60       25.49      4.71 o 
  -9  -3   7        1.15        2.02      2.07 o 
  -8  -3   7       89.81      101.35      4.02 o 
  -7  -3   7       53.31       50.53      3.31 o 
  -6  -3   7        0.01       -1.62      1.62 o 
  -5  -3   7      100.52       91.71      3.10 o 
  -4  -3   7     1177.11     1140.61     23.84 o 
  -3  -3   7      285.22      271.00      7.16 o 
  -2  -3   7       25.66       25.78      1.52 o 
  -1  -3   7       14.07       14.04      1.24 o 
   0  -3   7       81.29       81.50      2.69 o 
   1  -3   7      204.77      207.53      5.27 o 
   2  -3   7      182.49      177.01      5.01 o 
   3  -3   7      341.27      362.47      9.50 o 
   4  -3   7        2.60       11.17      1.42 o 
   5  -3   7      212.78      232.86      6.27 o 
   6  -3   7        8.40        8.77      1.91 o 
   7  -3   7        0.01       -0.29      1.31 o 
   8  -3   7       58.54       51.52      3.55 o 
   9  -3   7      180.25      190.96     10.23 o 
  -9  -2   7        0.04        0.20      1.38 o 
  -8  -2   7        5.24        6.10      1.43 o 
  -7  -2   7       28.03       28.60      2.13 o 
  -6  -2   7        3.78        4.55      1.32 o 
  -5  -2   7        1.80        2.33      1.25 o 
  -4  -2   7      844.99      821.60     22.04 o 
  -3  -2   7      343.17      318.67      7.53 o 
  -2  -2   7        0.27        0.59      0.61 o 
  -1  -2   7       47.73       45.12      1.96 o 
   0  -2   7      276.56      265.84      6.33 o 
   1  -2   7      622.86      628.34     13.49 o 
   2  -2   7       69.01       76.65      2.56 o 
   3  -2   7       67.79       71.62      2.99 o 
   4  -2   7        1.67        1.29      0.78 o 
   5  -2   7        9.42        7.04      1.38 o 
   6  -2   7      128.51      111.08      3.21 o 
   7  -2   7      130.51      122.54      3.56 o 
   8  -2   7       40.89       37.04      2.09 o 
   9  -2   7      218.65      222.67     14.37 o 
  10  -2   7       84.86       88.63      4.59 o 
  11  -2   7       23.70       31.66      4.22 o 
 -10  -1   7        0.54        2.73      2.26 o 
  -9  -1   7       26.25       25.60      2.26 o 
  -8  -1   7        0.67        2.75      1.29 o 
  -7  -1   7       11.96       11.11      1.48 o 
  -6  -1   7       14.03       18.59      2.19 o 
  -5  -1   7      238.39      212.33     15.91 o 
  -4  -1   7      507.32      526.45     14.75 o 
  -3  -1   7       14.59       12.73      2.35 o 
  -2  -1   7       16.73       14.42      1.21 o 
  -1  -1   7       22.79       24.49      1.46 o 
   0  -1   7       26.63       26.89      1.52 o 
   1  -1   7      326.29      339.40      7.74 o 
   2  -1   7        1.10        4.19      2.33 o 
   3  -1   7        6.56       11.83      1.54 o 
   4  -1   7       79.88       75.51      3.48 o 
   5  -1   7        3.48        3.07      1.34 o 
   6  -1   7      125.32      121.18      2.81 o 
   7  -1   7        2.97        1.46      0.81 o 
   8  -1   7       62.57       63.56      2.51 o 
   9  -1   7      412.18      407.77     15.18 o 
  10  -1   7       87.68       98.21      4.76 o 
  11  -1   7       14.50       15.49      2.63 o 
  12  -1   7      108.49      131.53      9.09 o 
 -10   0   7       13.29       12.32      2.10 o 
  -9   0   7       20.89       23.18      2.31 o 
  -8   0   7      105.96       98.83      3.80 o 
  -7   0   7        0.08       -0.25      0.97 o 
  -6   0   7        4.98        4.13      1.20 o 
  -5   0   7      163.40      155.54      5.57 o 
  -4   0   7      333.50      316.71      9.47 o 
  -3   0   7      216.81      192.85      6.25 o 
  -2   0   7      148.63      133.48      4.70 o 
  -1   0   7      447.88      422.96      9.43 o 
   0   0   7      625.07      659.90     18.79 o 
   1   0   7      610.60      601.06     12.87 o 
   2   0   7      604.75      655.70     13.96 o 
   3   0   7       92.32       71.71      2.86 o 
   4   0   7       46.20       35.67      1.26 o 
   5   0   7      116.07      105.94      2.90 o 
   6   0   7        8.44        9.61      0.91 o 
   7   0   7        4.82        1.20      0.82 o 
   8   0   7        1.12        0.75      1.20 o 
   9   0   7       55.38       56.24      3.61 o 
  10   0   7        9.92        6.76      1.79 o 
  11   0   7        9.94        5.63      2.01 o 
  12   0   7      204.57      234.31     15.99 o 
 -10   1   7       12.61       10.72      3.57 o 
  -9   1   7      132.48      162.54      9.26 o 
  -8   1   7      215.30      222.39      6.28 o 
  -7   1   7       25.16       19.47      2.10 o 
  -6   1   7        1.35        0.57      0.92 o 
  -5   1   7       23.02       22.61      4.79 o 
  -4   1   7        3.49        2.68      0.92 o 
  -3   1   7      418.32      418.58     11.71 o 
  -2   1   7       97.88       90.13      4.79 o 
  -1   1   7     1019.72      974.33     25.14 o 
   0   1   7      493.29      518.48     11.24 o 
   1   1   7      249.33      251.72      5.15 o 
   2   1   7       26.46       32.77      1.36 o 
   3   1   7      123.40      114.20      2.70 o 
   4   1   7       32.85       24.35      1.07 o 
   5   1   7       16.11       13.51      0.86 o 
   6   1   7        1.14        3.70      1.03 o 
   7   1   7        4.24        0.94      0.74 o 
   8   1   7       40.76       42.55      1.90 o 
   9   1   7       66.92       59.59      2.77 o 
  10   1   7        3.16        5.96      1.47 o 
  11   1   7        3.86        3.24      1.76 o 
  12   1   7       98.85       96.11      5.16 o 
  -9   2   7      241.21      253.80     12.50 o 
  -8   2   7       13.98       21.92      3.57 o 
  -7   2   7      205.15      211.11      8.93 o 
  -6   2   7      352.61      365.52     10.79 o 
  -5   2   7      291.02      294.93     15.26 o 
  -4   2   7        1.20        1.55      0.86 o 
  -3   2   7       23.27       16.17      2.35 o 
  -2   2   7       30.91       27.99      1.78 o 
  -1   2   7       77.11       61.39      1.80 o 
   0   2   7      126.24      115.83      2.74 o 
   1   2   7       92.68       86.90      2.66 o 
   2   2   7      270.08      278.20      5.53 o 
   3   2   7     1017.02      989.65     17.67 o 
   4   2   7      134.09      126.73      2.70 o 
   5   2   7        7.27       11.50      0.80 o 
   6   2   7      277.65      274.22      4.73 o 
   7   2   7       35.00       35.96      1.71 o 
   8   2   7      134.38      127.19      4.43 o 
   9   2   7      195.52      212.15      6.47 o 
  10   2   7       29.94       29.31      2.55 o 
  11   2   7        0.42       -0.70      1.22 o 
  12   2   7       25.68       26.44      2.67 o 
  -8   3   7       23.85       21.92      3.41 o 
  -7   3   7        0.00       -1.46      1.46 o 
  -6   3   7       74.22       81.52      5.52 o 
  -5   3   7      886.95      912.98     23.88 o 
  -4   3   7      311.64      304.54      7.21 o 
  -3   3   7      176.60      177.40      5.57 o 
  -2   3   7       42.42       38.07      1.69 o 
  -1   3   7      144.54      160.95      3.54 o 
   0   3   7      356.66      371.58      7.14 o 
   1   3   7      127.92      132.78      3.04 o 
   2   3   7      104.07      106.40      2.10 o 
   3   3   7       37.03       37.15      1.43 o 
   4   3   7      307.58      317.94      5.19 o 
   5   3   7      157.88      155.94      3.77 o 
   6   3   7      552.94      581.31     11.94 o 
   7   3   7      184.28      194.85      3.71 o 
   8   3   7      313.06      318.53      5.58 o 
   9   3   7      291.32      303.23      5.97 o 
  10   3   7      230.98      235.98      5.62 o 
  11   3   7       22.42       21.54      2.16 o 
  12   3   7       14.94       18.26      2.25 o 
  -7   4   7       37.74       38.37      4.63 o 
  -6   4   7      188.60      222.92      8.12 o 
  -5   4   7       65.51       74.90      4.47 o 
  -4   4   7      203.24      191.53      4.93 o 
  -3   4   7       24.08       31.39      1.90 o 
  -2   4   7      174.03      188.73      4.13 o 
  -1   4   7      639.97      641.90     25.99 o 
   0   4   7      573.97      548.67     19.46 o 
   1   4   7      530.56      584.85     10.84 o 
   2   4   7      420.13      401.71      6.81 o 
   3   4   7        6.13        5.96      0.61 o 
   4   4   7       21.55       17.02      0.93 o 
   5   4   7      308.80      323.93      5.91 o 
   6   4   7       15.38       18.06      1.13 o 
   7   4   7      239.89      217.36      4.06 o 
   8   4   7      744.55      728.27     11.37 o 
   9   4   7        0.02        0.97      0.77 o 
  10   4   7      124.97      129.36      3.14 o 
  11   4   7       23.57       18.67      1.78 o 
  12   4   7       16.09       18.79      2.16 o 
  -8   5   7        0.42        2.76      2.92 o 
  -7   5   7      214.00      230.74     11.20 o 
  -6   5   7      636.73      655.89     17.97 o 
  -5   5   7      148.66      153.96      8.36 o 
  -4   5   7      592.24      551.31     15.10 o 
  -3   5   7       34.83       42.42      2.88 o 
  -2   5   7      838.69      836.07     22.05 o 
  -1   5   7      158.38      167.40      3.75 o 
   0   5   7       75.20       79.38      2.19 o 
   1   5   7       42.52       49.69      1.66 o 
   2   5   7     1901.92     1984.96     30.93 o 
   3   5   7        0.27       -0.20      0.40 o 
   4   5   7       48.54       45.01      1.34 o 
   5   5   7      562.59      555.63      9.55 o 
   6   5   7      624.58      603.73     12.05 o 
   7   5   7       90.82       93.65      2.52 o 
   8   5   7      456.48      467.33      7.74 o 
   9   5   7      185.34      180.29      3.76 o 
  10   5   7      249.13      227.91      4.57 o 
  11   5   7        7.77        6.37      1.08 o 
  12   5   7      128.48      110.20      5.30 o 
  -9   6   7        1.32        2.27      3.73 o 
  -8   6   7       51.24       56.67      6.01 o 
  -7   6   7      350.89      335.97     15.10 o 
  -6   6   7      384.45      365.84     15.75 o 
  -5   6   7       86.21       86.39      5.85 o 
  -4   6   7       92.22       95.35      5.96 o 
  -3   6   7      400.88      406.47      9.34 o 
  -2   6   7       21.11       18.83      2.10 o 
  -1   6   7        0.40        0.41      0.78 o 
   0   6   7      245.29      235.39      5.17 o 
   1   6   7       97.52       99.13      3.35 o 
   2   6   7      764.32      788.12     12.82 o 
   3   6   7        4.63        6.98      0.81 o 
   4   6   7       84.29       73.44      1.83 o 
   5   6   7       33.38       31.67      1.64 o 
   6   6   7      421.98      414.30      7.50 o 
   7   6   7        0.51        0.41      0.54 o 
   8   6   7      145.54      143.26      3.12 o 
   9   6   7       59.20       55.52      1.93 o 
  10   6   7       43.22       49.85      1.94 o 
  11   6   7       75.00       82.49      3.22 o 
  12   6   7      135.58      157.42      4.89 o 
  -9   7   7      170.41      181.87     11.20 o 
  -8   7   7      514.77      535.53     22.57 o 
  -7   7   7      218.94      226.52     11.69 o 
  -6   7   7        1.31        2.44      2.60 o 
  -5   7   7        1.40       -1.55      1.55 o 
  -4   7   7       59.43       54.73      5.20 o 
  -3   7   7       92.48       95.93      3.30 o 
  -2   7   7     1419.39     1394.64     28.78 o 
  -1   7   7      115.84       88.42     11.81 o 
   0   7   7       59.33       55.91      2.34 o 
   1   7   7      108.65      115.61      2.92 o 
   2   7   7       12.24       11.93      1.11 o 
   3   7   7        0.04        0.00      0.52 o 
   4   7   7      270.02      273.91      4.74 o 
   5   7   7        2.52        3.85      0.61 o 
   6   7   7      350.50      337.39      6.35 o 
   7   7   7      113.64       98.09      2.69 o 
   8   7   7       79.66       79.03      2.40 o 
   9   7   7        4.58        3.26      0.90 o 
  10   7   7       38.28       36.57      1.95 o 
  11   7   7       98.02       97.50      3.17 o 
  12   7   7      187.34      197.44      9.74 o 
  -8   8   7        4.43        5.52      4.22 o 
  -7   8   7       67.87       63.98      6.33 o 
  -6   8   7       48.91       50.66      5.03 o 
  -5   8   7        4.54        3.10      2.19 o 
  -4   8   7       72.01       74.41      3.90 o 
  -3   8   7        0.43        1.46      1.38 o 
  -2   8   7      267.37      263.09      8.20 o 
  -1   8   7      421.34      433.31     20.76 o 
   0   8   7       80.55       79.68      2.80 o 
   1   8   7        4.17        4.55      0.78 o 
   2   8   7      173.57      175.66      3.68 o 
   3   8   7        2.40        2.53      0.89 o 
   4   8   7        0.62        1.19      0.65 o 
   5   8   7       75.94       72.33      2.69 o 
   6   8   7      621.22      619.06     10.78 o 
   7   8   7       63.50       56.57      1.97 o 
   8   8   7        0.43        0.96      0.70 o 
   9   8   7       42.31       45.18      2.24 o 
  10   8   7      150.80      143.00      4.23 o 
  11   8   7        0.58       -0.55      0.92 o 
  -7   9   7       23.40       29.55      5.20 o 
  -6   9   7       45.44       52.24      4.30 o 
  -5   9   7       73.81       72.46      4.25 o 
  -4   9   7       97.42      105.33      4.82 o 
  -3   9   7       84.11       84.53      4.11 o 
  -2   9   7       15.57       14.20      2.76 o 
  -1   9   7        1.27        2.92      1.38 o 
   0   9   7      112.07      114.65      4.71 o 
   1   9   7      139.89      135.50      4.05 o 
   2   9   7        0.01       -0.45      0.54 o 
   3   9   7      239.74      234.60      5.35 o 
   4   9   7        8.63        6.12      0.95 o 
   5   9   7       24.19       31.45      1.55 o 
   6   9   7       59.18       62.72      2.44 o 
   7   9   7        5.18        4.01      0.85 o 
   8   9   7       60.29       65.77      2.91 o 
   9   9   7      162.08      161.49      3.96 o 
  10   9   7       68.96       63.72      2.49 o 
  -6  10   7        2.02        1.87      2.15 o 
  -5  10   7        8.63        7.94      2.35 o 
  -4  10   7       24.48       24.94      2.80 o 
  -3  10   7       46.85       45.42      3.28 o 
  -2  10   7       36.34       35.00      2.80 o 
  -1  10   7        2.32        1.29      1.36 o 
   0  10   7        4.72        4.94      1.52 o 
   1  10   7      146.47      139.52      4.34 o 
   2  10   7        0.02        0.88      0.80 o 
   3  10   7      156.24      157.84      4.87 o 
   4  10   7        9.37       10.90      1.23 o 
   5  10   7        2.95        0.75      0.76 o 
   6  10   7       27.87       27.37      2.06 o 
   7  10   7       24.32       27.74      2.25 o 
   8  10   7       23.29       16.87      1.68 o 
   9  10   7      132.87      144.56      3.93 o 
  10  10   7       10.47       10.55      3.25 o 
  -5  11   7        3.76        7.47      3.57 o 
  -4  11   7        5.12        3.07      1.99 o 
  -3  11   7        1.05        1.60      2.68 o 
  -2  11   7       14.25       13.68      2.18 o 
  -1  11   7       77.56       79.28      6.17 o 
   0  11   7       79.06       81.90      3.19 o 
   1  11   7       65.02       65.70     10.15 o 
   2  11   7       12.52       13.03      1.99 o 
   3  11   7       12.12        7.63      1.65 o 
   4  11   7       33.77       30.68      2.27 o 
   5  11   7      126.45      133.24      4.62 o 
   6  11   7        1.23        0.20      0.91 o 
   7  11   7        3.69        1.99      2.03 o 
   8  11   7        0.63        0.44      1.25 o 
   9  11   7       28.73       33.13      4.38 o 
  -3  12   7        0.08       -0.06      2.06 o 
  -2  12   7        0.01        1.10      2.52 o 
  -1  12   7       34.58       32.26      5.52 o 
   0  12   7       57.88       62.80      3.90 o 
   1  12   7       79.62       75.41      4.35 o 
   2  12   7       15.95       19.71      2.63 o 
   3  12   7        0.98       -1.36      1.36 o 
   4  12   7       39.85       34.27      3.82 o 
   5  12   7      443.05      448.15     13.83 o 
   6  12   7        2.54        4.51      3.49 o 
   7  12   7       31.38       31.35      2.72 o 
   8  12   7        6.34        4.38      2.92 o 
   0  13   7       71.31       79.85      3.90 o 
   1  13   7       42.43       44.71      3.88 o 
   2  13   7        0.73       -1.17      1.71 o 
   3  13   7       41.72       43.24      6.33 o 
   4  13   7       29.58       38.38      3.26 o 
   5  13   7      171.30      181.54     10.72 o 
  -2  -8   8        0.03       -0.52      2.57 o 
  -1  -8   8       31.80       26.31      5.28 o 
   0  -8   8        6.27        4.77      2.58 o 
   1  -8   8       21.09       20.30      1.79 o 
  -4  -7   8        4.47        5.43      2.68 o 
  -3  -7   8      114.58      125.68      8.61 o 
  -2  -7   8      103.23      103.78      5.45 o 
  -1  -7   8        6.90        5.60      2.18 o 
   0  -7   8       12.40       13.41      2.70 o 
   1  -7   8       16.13       18.51      3.90 o 
   2  -7   8        0.04        0.16      2.92 o 
   4  -7   8       76.34       79.53      5.44 o 
  -5  -6   8       12.52        9.92      2.70 o 
  -4  -6   8       33.80       28.54      3.16 o 
  -3  -6   8       30.04       29.32      1.50 o 
  -2  -6   8       38.26       37.28      2.48 o 
  -1  -6   8        0.02        0.37      1.02 o 
   0  -6   8        0.51        0.64      0.73 o 
   1  -6   8        6.39        3.57      2.60 o 
   2  -6   8        0.65        0.32      2.44 o 
   3  -6   8        3.32        5.31      2.01 o 
   4  -6   8       56.29       63.44      3.10 o 
   5  -6   8       44.93       48.66      7.23 o 
   6  -6   8       25.00       24.10      2.74 o 
   7  -6   8        3.99       -0.61      3.31 o 
  -7  -5   8        6.41        5.85      1.62 o 
  -6  -5   8       20.44       16.67      2.75 o 
  -5  -5   8       42.66       40.47      2.11 o 
  -4  -5   8      194.85      204.42      5.49 o 
  -3  -5   8      120.88      116.96      3.33 o 
  -2  -5   8        1.42        1.60      0.77 o 
  -1  -5   8      145.58      149.55      3.87 o 
   0  -5   8      368.85      343.39      8.49 o 
   1  -5   8        0.07       -0.57      1.23 o 
   2  -5   8        4.45        3.32      1.47 o 
   3  -5   8       25.54       32.50      2.24 o 
   4  -5   8       60.67       62.36      4.21 o 
   5  -5   8      118.70      124.76      4.49 o 
   6  -5   8        8.07        5.32      1.74 o 
   7  -5   8       16.30       24.58      2.70 o 
   8  -5   8       95.52      112.39      5.00 o 
  -7  -4   8        0.71        1.36      1.04 o 
  -6  -4   8       94.03       93.69      6.98 o 
  -5  -4   8      261.52      268.39      9.13 o 
  -4  -4   8        6.44        5.68      1.71 o 
  -3  -4   8       23.97       25.00      1.66 o 
  -2  -4   8      118.82      114.35      3.58 o 
  -1  -4   8      206.43      193.15      5.13 o 
   0  -4   8      431.16      389.57      9.06 o 
   1  -4   8        1.91        1.79      0.87 o 
   2  -4   8        7.48        3.86      1.07 o 
   3  -4   8        8.05        1.74      1.14 o 
   4  -4   8       57.10       57.80      2.86 o 
   5  -4   8       77.83       69.80      3.20 o 
   6  -4   8        2.72        5.04      1.58 o 
   7  -4   8       54.27       54.24      3.08 o 
   8  -4   8       95.49      102.41      5.59 o 
   9  -4   8       55.89       55.37      5.85 o 
  -8  -3   8       10.83        8.61      3.09 o 
  -7  -3   8        1.79        0.27      2.68 o 
  -6  -3   8        0.13       -1.22      1.22 o 
  -5  -3   8      114.68      106.05      4.82 o 
  -4  -3   8       27.02       23.73      1.60 o 
  -3  -3   8        0.30        0.85      0.78 o 
  -2  -3   8      174.30      163.33      4.58 o 
  -1  -3   8      370.64      354.59      8.38 o 
   0  -3   8      639.51      620.79     13.60 o 
   1  -3   8      116.73      121.30      3.67 o 
   2  -3   8      175.65      168.05      5.36 o 
   3  -3   8      127.20      120.63      4.79 o 
   4  -3   8      907.76      891.48     23.18 o 
   5  -3   8      105.76       88.63      3.55 o 
   6  -3   8       24.97       19.04      2.08 o 
   7  -3   8       23.95       26.49      2.47 o 
   8  -3   8        0.86        0.28      1.60 o 
   9  -3   8       40.03       38.16      5.20 o 
  -8  -2   8        9.91       11.41      2.06 o 
  -7  -2   8       24.73       25.98      2.53 o 
  -6  -2   8      145.92      132.79      5.56 o 
  -5  -2   8        0.64       -0.20      1.06 o 
  -4  -2   8       53.43       53.49      2.40 o 
  -3  -2   8       49.14       47.29      2.23 o 
  -2  -2   8       85.11       72.77      3.03 o 
  -1  -2   8      174.75      177.46      4.81 o 
   0  -2   8       56.37       50.53      3.80 o 
   1  -2   8       72.82       69.65      2.63 o 
   2  -2   8      331.55      309.94      7.40 o 
   3  -2   8      609.50      562.35     17.91 o 
   4  -2   8      806.74      837.34     18.01 o 
   5  -2   8       27.57       30.74      3.00 o 
   6  -2   8      367.47      318.74      7.87 o 
   7  -2   8       12.83       12.46      1.86 o 
   8  -2   8        2.69        0.13      1.50 o 
   9  -2   8        0.38        0.97      2.60 o 
  10  -2   8       28.13       36.37      5.36 o 
  -9  -1   8      214.54      221.65     11.69 o 
  -8  -1   8        5.48        6.98      1.84 o 
  -7  -1   8        0.78        4.23      1.43 o 
  -6  -1   8       26.81       24.23      2.29 o 
  -5  -1   8       23.18       19.82      2.27 o 
  -4  -1   8       17.76       17.76      1.91 o 
  -3  -1   8       12.78       12.29      2.27 o 
  -2  -1   8      332.64      314.26      7.51 o 
  -1  -1   8      757.70      731.59     15.70 o 
   0  -1   8       39.14       32.69      1.71 o 
   1  -1   8      428.48      419.37      9.49 o 
   2  -1   8      852.91      779.69     20.11 o 
   3  -1   8      787.39      759.13     16.24 o 
   4  -1   8      202.04      212.27      5.53 o 
   5  -1   8        1.72        2.92      1.03 o 
   6  -1   8      209.33      194.29      5.31 o 
   7  -1   8        5.24        1.99      1.21 o 
   8  -1   8       23.17       16.79      1.93 o 
   9  -1   8      152.40      166.12      9.26 o 
  10  -1   8       21.86       28.74      4.87 o 
  11  -1   8      296.52      307.55     14.61 o 
  -9   0   8       77.83       86.89      4.79 o 
  -8   0   8       33.64       39.36      3.04 o 
  -7   0   8       13.82       11.89      2.03 o 
  -6   0   8        0.22        0.89      1.15 o 
  -5   0   8       30.28       31.51      2.40 o 
  -4   0   8        2.16        3.33      1.03 o 
  -3   0   8      622.18      579.80     16.01 o 
  -2   0   8      689.85      678.23     18.31 o 
  -1   0   8        5.02        7.01      0.99 o 
   0   0   8      174.73      180.04      4.74 o 
   1   0   8       85.38       85.19      2.77 o 
   2   0   8        2.04        2.21      0.78 o 
   3   0   8      106.25      106.12      3.31 o 
   4   0   8      131.25      142.93      4.09 o 
   5   0   8        6.38       11.20      1.53 o 
   6   0   8       44.02       36.24      1.78 o 
   7   0   8       20.22       16.68      1.48 o 
   8   0   8       20.27       16.46      1.74 o 
   9   0   8      213.99      217.01      6.09 o 
  10   0   8        0.43       -0.52      1.40 o 
  11   0   8       79.84       84.90      4.81 o 
  -9   1   8        4.62        8.77      3.09 o 
  -8   1   8       40.13       43.51      3.41 o 
  -7   1   8       27.16       39.19      2.80 o 
  -6   1   8      104.00       96.17      7.79 o 
  -5   1   8      374.76      340.31     18.84 o 
  -4   1   8      324.27      294.52      9.01 o 
  -3   1   8      118.82      107.94      4.25 o 
  -2   1   8      228.95      226.88     12.18 o 
  -1   1   8       27.05       31.80      2.06 o 
   0   1   8      780.19      838.92     29.72 o 
   1   1   8      816.09      808.70     17.08 o 
   2   1   8      734.19      771.84     16.37 o 
   3   1   8       12.33       10.45      1.12 o 
   4   1   8       25.11       25.65      3.33 o 
   5   1   8        1.16        4.06      0.70 o 
   6   1   8       41.47       34.59      1.83 o 
   7   1   8      520.55      490.78      9.68 o 
   8   1   8       63.66       68.45      2.53 o 
   9   1   8       16.96       18.37      2.15 o 
  10   1   8        6.31        4.25      1.42 o 
  11   1   8        3.96        5.80      1.69 o 
  12   1   8       25.28       34.26      5.20 o 
  -9   2   8       50.98       46.28      5.36 o 
  -8   2   8        1.62       -1.30      1.95 o 
  -7   2   8       16.93       20.48      2.44 o 
  -6   2   8      190.86      189.01     12.75 o 
  -5   2   8      134.35      129.03      4.93 o 
  -4   2   8      424.92      411.24     11.82 o 
  -3   2   8        5.62        7.91      3.33 o 
  -2   2   8        1.56        0.97      0.80 o 
  -1   2   8       85.26       81.27      3.39 o 
   0   2   8      534.38      546.92     11.96 o 
   1   2   8       81.50       73.24      2.55 o 
   2   2   8      282.15      317.24      6.41 o 
   3   2   8      188.02      200.41      4.31 o 
   4   2   8      160.24      157.15      3.64 o 
   5   2   8       12.71       12.00      0.92 o 
   6   2   8      159.22      165.66      4.90 o 
   7   2   8       30.71       26.51      1.95 o 
   8   2   8       85.84       81.13      2.75 o 
   9   2   8       51.88       44.41      2.72 o 
  10   2   8       96.98       93.45      4.11 o 
  11   2   8        4.59        7.46      1.65 o 
  12   2   8        0.91        1.46      2.12 o 
  -8   3   8        7.48        9.09      2.92 o 
  -7   3   8        2.02        3.41      2.27 o 
  -6   3   8        3.92        1.14      1.79 o 
  -5   3   8        5.55        7.42      1.36 o 
  -4   3   8      113.93      104.67      4.11 o 
  -3   3   8      244.01      253.38      7.73 o 
  -2   3   8       81.37       88.75      3.55 o 
  -1   3   8      364.68      360.74     12.83 o 
   0   3   8      351.43      340.27      7.87 o 
   1   3   8      217.22      208.08      3.58 o 
   2   3   8        1.92        1.52      0.49 o 
   3   3   8      970.85      937.44     19.37 o 
   4   3   8      541.49      528.57     11.62 o 
   5   3   8       20.78       18.59      1.11 o 
   6   3   8       29.66       29.69      1.72 o 
   7   3   8        6.36        5.88      1.01 o 
   8   3   8       33.23       32.13      1.64 o 
   9   3   8       16.89       16.76      1.62 o 
  10   3   8        0.01        0.48      1.10 o 
  11   3   8        8.96        9.58      1.63 o 
  12   3   8       38.95       44.08      3.78 o 
  -7   4   8       20.11       24.84      3.57 o 
  -6   4   8       21.76       18.35      2.92 o 
  -5   4   8       35.79       30.20      3.25 o 
  -4   4   8       39.16       23.22      3.09 o 
  -3   4   8      333.79      330.83      9.57 o 
  -2   4   8       10.28       13.85      1.25 o 
  -1   4   8       32.33       34.64      1.45 o 
   0   4   8      708.54      668.04     16.38 o 
   1   4   8      131.58      137.39      3.26 o 
   2   4   8      342.06      342.87      6.01 o 
   3   4   8      212.24      201.29      6.53 o 
   4   4   8      399.49      386.64      6.91 o 
   5   4   8       78.88       80.85      2.17 o 
   6   4   8        9.76        7.00      0.82 o 
   7   4   8       19.35       19.63      1.17 o 
   8   4   8        1.90        0.84      0.73 o 
   9   4   8      120.12      105.63      2.93 o 
  10   4   8       46.66       47.57      3.05 o 
  11   4   8       52.29       37.52      3.05 o 
  12   4   8      115.02      116.06      9.50 o 
  -6   5   8       38.52       39.30      3.90 o 
  -5   5   8      167.36      184.14      9.09 o 
  -4   5   8      243.38      228.98      7.35 o 
  -3   5   8       50.29       53.73      2.81 o 
  -2   5   8        0.88        0.63      0.78 o 
  -1   5   8       47.44       45.05      1.70 o 
   0   5   8      167.06      171.30      3.91 o 
   1   5   8        0.01        0.40      0.54 o 
   2   5   8      422.76      421.21      9.21 o 
   3   5   8       59.54       50.97      1.54 o 
   4   5   8      311.93      288.83      5.41 o 
   5   5   8       50.79       52.41      1.71 o 
   6   5   8      401.95      386.37      7.07 o 
   7   5   8      264.76      261.17      5.71 o 
   8   5   8       81.50       81.98      2.27 o 
   9   5   8       27.00       25.03      1.44 o 
  10   5   8      212.99      228.88      4.66 o 
  11   5   8       12.74       10.25      1.73 o 
  12   5   8        3.95        6.62      2.63 o 
  -6   6   8       78.50       81.03      6.17 o 
  -5   6   8      293.38      305.14     10.39 o 
  -4   6   8       70.28       68.44      4.30 o 
  -3   6   8        0.01        1.15      0.98 o 
  -2   6   8       13.45       10.88      1.31 o 
  -1   6   8       15.20       18.15      1.81 o 
   0   6   8       81.64       76.90      2.48 o 
   1   6   8      219.77      225.76      4.84 o 
   2   6   8      124.89      120.41      2.73 o 
   3   6   8        1.51        4.85      1.53 o 
   4   6   8       27.83       25.25      1.08 o 
   5   6   8       93.25       99.35      2.79 o 
   6   6   8       16.45       15.48      1.10 o 
   7   6   8      128.23      119.24      3.03 o 
   8   6   8      154.10      152.42      3.64 o 
   9   6   8       16.35       19.82      1.34 o 
  10   6   8      269.26      278.24      5.35 o 
  11   6   8       34.47       36.36      2.68 o 
  -8   7   8        5.09        1.30      3.57 o 
  -7   7   8      116.60      100.68      7.31 o 
  -6   7   8       58.23       56.35      5.52 o 
  -5   7   8      153.43      172.29      9.09 o 
  -4   7   8      138.87      127.85      5.28 o 
  -3   7   8       12.95       16.80      1.67 o 
  -2   7   8        0.02        1.24      1.00 o 
  -1   7   8       26.78       25.76      1.71 o 
   0   7   8       52.29       49.91      2.28 o 
   1   7   8      323.05      342.00      7.29 o 
   2   7   8        5.62        5.59      0.82 o 
   3   7   8        7.29        3.62      0.70 o 
   4   7   8        8.84        9.07      1.33 o 
   5   7   8       46.24       47.25      1.53 o 
   6   7   8      139.56      135.53      3.21 o 
   7   7   8       29.80       40.83      1.69 o 
   8   7   8       37.53       43.11      1.96 o 
   9   7   8       40.68       40.92      1.90 o 
  10   7   8       38.77       35.31      2.05 o 
  11   7   8       41.88       42.29      2.07 o 
  -7   8   8      356.82      382.24     17.21 o 
  -6   8   8      304.47      283.68     13.64 o 
  -5   8   8       56.21       60.73      5.68 o 
  -4   8   8       44.41       39.88      3.27 o 
  -3   8   8      139.82      143.73      5.62 o 
  -2   8   8      178.76      187.85      6.54 o 
  -1   8   8      373.74      378.78      8.97 o 
   0   8   8      535.19      547.12     12.22 o 
   1   8   8       29.10       25.79      1.52 o 
   2   8   8       16.24       16.36      1.24 o 
   3   8   8        0.05       -0.03      0.61 o 
   4   8   8        5.02        4.68      0.70 o 
   5   8   8       17.87       18.77      1.08 o 
   6   8   8      376.20      374.40      7.66 o 
   7   8   8      227.56      219.41      4.71 o 
   8   8   8      121.63      108.86      3.01 o 
   9   8   8        3.36        0.56      0.71 o 
  10   8   8       18.07       12.47      1.58 o 
  11   8   8       24.96       21.95      3.45 o 
  -7   9   8       61.61       69.17      7.63 o 
  -6   9   8      114.18      115.45      8.28 o 
  -5   9   8       57.01       54.93      4.14 o 
  -4   9   8       16.27       15.35      4.06 o 
  -3   9   8      655.39      646.03     17.85 o 
  -2   9   8      166.47      169.84      6.31 o 
  -1   9   8       38.01       36.72      2.68 o 
   0   9   8       59.85       56.31      2.69 o 
   1   9   8       69.20       61.72      2.61 o 
   2   9   8      197.84      193.31      4.08 o 
   3   9   8       24.36       27.58      1.62 o 
   4   9   8      235.31      233.53      4.84 o 
   5   9   8      354.97      357.92      6.85 o 
   6   9   8      297.96      305.47      5.54 o 
   7   9   8       90.50       95.96      3.11 o 
   8   9   8       20.83       22.10      1.49 o 
   9   9   8       32.21       40.91      2.32 o 
  10   9   8       19.32       25.49      1.70 o 
  -6  10   8        0.10       -1.12      2.86 o 
  -5  10   8       96.09      109.59     12.50 o 
  -4  10   8      187.62      183.00     11.12 o 
  -3  10   8      115.83      103.96      4.93 o 
  -2  10   8      101.74       96.74      4.53 o 
  -1  10   8        0.67        1.59      1.48 o 
   0  10   8       34.85       31.87      2.57 o 
   1  10   8       10.35       14.30      1.38 o 
   2  10   8        1.08        1.90      0.88 o 
   3  10   8       10.26       11.13      1.48 o 
   4  10   8      119.24      120.46      3.52 o 
   5  10   8      325.04      306.38      6.15 o 
   6  10   8       54.10       54.63      2.37 o 
   7  10   8       24.08       20.70      1.61 o 
   8  10   8        0.31        0.73      1.05 o 
   9  10   8       45.10       47.98      2.24 o 
  10  10   8       10.19        7.31      3.25 o 
  -4  11   8       27.48       20.43      3.07 o 
  -3  11   8       47.07       53.86      3.88 o 
  -2  11   8       25.98       26.00      2.84 o 
  -1  11   8       18.37       20.96      2.54 o 
   0  11   8       10.93        9.80      1.57 o 
   1  11   8        2.51        2.76      1.19 o 
   2  11   8       21.23       22.97      1.93 o 
   3  11   8      102.25       99.35      3.87 o 
   4  11   8       52.88       61.52      3.06 o 
   5  11   8       14.04       14.38      2.89 o 
   6  11   8        1.86        0.35      1.16 o 
   7  11   8        4.47        2.41      1.66 o 
   8  11   8        9.59        7.94      1.31 o 
   9  11   8       43.60       42.87      5.03 o 
  -2  12   8       69.81       72.40      5.52 o 
  -1  12   8        8.10        6.41      1.58 o 
   0  12   8       11.18       11.80      1.94 o 
   1  12   8        4.88        5.24      1.83 o 
   2  12   8        3.42        6.47      1.99 o 
   3  12   8        2.57        6.75      2.06 o 
   4  12   8        9.02       10.33      1.79 o 
   5  12   8       18.95       14.85      2.45 o 
   6  12   8       16.65       15.62      1.73 o 
   7  12   8       12.07        8.93      3.41 o 
   8  12   8       15.56       13.32      3.73 o 
   0  13   8       17.70       12.67      3.57 o 
   1  13   8        4.91        6.76      2.30 o 
   2  13   8        2.79        0.65      1.98 o 
   3  13   8        1.58        0.81      2.17 o 
   4  13   8        0.08        2.27      2.76 o 
   6  13   8       39.48       43.68      6.01 o 
  -2  -7   9      101.32      115.78      9.09 o 
  -1  -7   9       75.46       76.39      5.28 o 
   0  -7   9        0.35        1.94      1.23 o 
   1  -7   9        2.51        0.97      1.34 o 
   2  -7   9        1.85        2.76      3.57 o 
  -4  -6   9       23.87       30.69      5.36 o 
  -3  -6   9       48.41       51.36      2.48 o 
  -2  -6   9       28.31       25.72      3.82 o 
  -1  -6   9      105.92      104.33      5.38 o 
   0  -6   9       23.03       19.59      2.81 o 
   1  -6   9        0.02        0.49      2.76 o 
   2  -6   9        5.40        7.31      3.09 o 
   3  -6   9        6.47        9.26      3.57 o 
   4  -6   9        4.99        4.82      1.84 o 
  -5  -5   9       12.94       12.95      1.77 o 
  -4  -5   9      114.13      124.96      5.86 o 
  -3  -5   9      122.13      120.21      4.59 o 
  -2  -5   9       70.31       71.03      3.46 o 
  -1  -5   9       52.86       53.08      3.03 o 
   0  -5   9        0.27        1.46      1.56 o 
   1  -5   9        1.05       -1.46      2.27 o 
   2  -5   9        0.31       -2.11      2.44 o 
   3  -5   9       18.28       14.84      1.93 o 
   4  -5   9       19.35       18.60      2.05 o 
   5  -5   9       99.79      102.13      4.22 o 
   6  -5   9      112.67      112.98      6.04 o 
   7  -5   9        9.46       10.47      3.39 o 
  -6  -4   9       10.19       11.48      1.89 o 
  -5  -4   9       68.64       70.37      4.95 o 
  -4  -4   9      164.77      161.97      6.60 o 
  -3  -4   9       97.29       90.07      4.59 o 
  -2  -4   9       96.61       96.50      4.76 o 
  -1  -4   9      120.29      106.85      4.88 o 
   0  -4   9        3.56        5.15      1.20 o 
   1  -4   9       56.75       56.07      3.04 o 
   2  -4   9      101.77       93.22      5.68 o 
   3  -4   9       74.90       79.69      3.31 o 
   4  -4   9       33.04       24.61      2.29 o 
   5  -4   9       10.36       13.15      1.96 o 
   6  -4   9      108.20      100.89      4.28 o 
   7  -4   9       31.07       32.24      2.99 o 
   8  -4   9       32.81       32.55      4.00 o 
  -6  -3   9       58.38       61.01      3.95 o 
  -5  -3   9       28.67       27.81      4.22 o 
  -4  -3   9       50.01       48.65      3.26 o 
  -3  -3   9       80.72       78.37      2.98 o 
  -2  -3   9      124.23      127.24      4.01 o 
  -1  -3   9       73.79       72.99      2.91 o 
   0  -3   9        1.96        1.51      1.00 o 
   1  -3   9        2.24        3.63      1.31 o 
   2  -3   9      174.27      153.81      4.52 o 
   3  -3   9       97.33      107.56      5.68 o 
   4  -3   9       32.56       32.99      2.76 o 
   5  -3   9        4.66       13.05      1.78 o 
   6  -3   9        1.01        0.90      1.39 o 
   7  -3   9       15.44       21.05      2.85 o 
   8  -3   9      234.75      264.57      9.66 o 
   9  -3   9       62.77       69.66      6.33 o 
  -7  -2   9        5.02        3.00      1.61 o 
  -6  -2   9       53.94       60.19      3.72 o 
  -5  -2   9       20.85       22.77      1.92 o 
  -4  -2   9        2.64        1.94      1.10 o 
  -3  -2   9      204.84      203.65      5.62 o 
  -2  -2   9       43.90       40.40      2.72 o 
  -1  -2   9       43.59       42.09      2.22 o 
   0  -2   9      223.65      221.82      5.82 o 
   1  -2   9      100.41       98.06      3.31 o 
   2  -2   9       24.63       19.95      3.59 o 
   3  -2   9        3.10        5.26      1.15 o 
   4  -2   9       21.17       20.98      2.17 o 
   5  -2   9       70.81       89.47      4.19 o 
   6  -2   9       67.07       71.29      3.09 o 
   7  -2   9       53.35       48.13      3.04 o 
   8  -2   9      158.98      169.35      7.77 o 
   9  -2   9      124.39      143.71      8.93 o 
  10  -2   9       17.59       13.64      4.22 o 
  -8  -1   9       15.99       29.72      4.87 o 
  -7  -1   9        2.03        1.20      1.43 o 
  -6  -1   9       69.77       71.26      3.85 o 
  -5  -1   9        1.64        1.15      1.38 o 
  -4  -1   9       29.62       26.98      2.49 o 
  -3  -1   9      207.06      203.06      5.57 o 
  -2  -1   9      608.08      597.90     13.32 o 
  -1  -1   9      249.10      245.16      6.27 o 
   0  -1   9        1.85        1.21      0.80 o 
   1  -1   9       46.35       47.28      2.88 o 
   2  -1   9      283.94      304.93      7.40 o 
   3  -1   9       13.65        8.91      1.31 o 
   4  -1   9      149.47      141.01      4.27 o 
   5  -1   9       75.14       76.99      4.97 o 
   6  -1   9        2.26        3.68      1.31 o 
   7  -1   9        2.59        5.84      1.45 o 
   8  -1   9       31.17       31.11      2.78 o 
   9  -1   9       56.67       55.86      5.52 o 
  10  -1   9       23.89       29.72      5.03 o 
  -8   0   9        0.05       -3.18      4.14 o 
  -7   0   9        2.78        1.50      1.46 o 
  -6   0   9        0.34        0.24      1.25 o 
  -5   0   9      214.39      216.86     10.31 o 
  -4   0   9       67.58       71.89      3.82 o 
  -3   0   9        4.08        4.46      1.36 o 
  -2   0   9      423.79      428.08      9.95 o 
  -1   0   9     1167.02     1183.22     31.17 o 
   0   0   9       76.57       67.25      2.65 o 
   1   0   9      117.24      125.48      3.77 o 
   2   0   9      703.42      737.61     17.51 o 
   3   0   9      602.27      598.12     15.36 o 
   4   0   9       74.98       61.42      3.49 o 
   5   0   9        0.37        1.15      1.00 o 
   6   0   9       42.75       45.01      2.05 o 
   7   0   9        0.01        1.22      1.49 o 
   8   0   9      103.39       86.33      4.19 o 
   9   0   9       13.16       12.46      2.29 o 
  10   0   9        0.98        0.81      2.76 o 
  11   0   9       59.07       68.85      6.82 o 
  -8   1   9        2.05        3.44      1.89 o 
  -7   1   9        2.59        1.44      2.52 o 
  -6   1   9      267.84      286.81      9.35 o 
  -5   1   9       10.70       14.76      2.01 o 
  -4   1   9       23.27       22.89      3.00 o 
  -3   1   9        4.11        2.27      1.03 o 
  -2   1   9       24.67       23.54      2.06 o 
  -1   1   9      953.45      897.79     19.11 o 
   0   1   9       50.20       41.93      2.06 o 
   1   1   9       26.11       33.33      1.84 o 
   2   1   9       66.64       66.57      4.02 o 
   3   1   9      419.31      412.66      9.53 o 
   4   1   9      138.98      136.51      4.31 o 
   5   1   9       36.98       39.12      2.25 o 
   6   1   9       74.83       72.24      2.91 o 
   7   1   9       71.66       59.57      2.84 o 
   8   1   9      110.27       86.64      3.47 o 
   9   1   9        6.45        4.53      3.09 o 
  10   1   9       19.46       16.96      2.70 o 
  11   1   9       45.60       48.55      5.85 o 
  -9   2   9       49.70       52.61      6.50 o 
  -8   2   9        0.89        1.62      2.60 o 
  -7   2   9      160.69      138.19      8.28 o 
  -6   2   9      423.43      412.49     12.39 o 
  -5   2   9      258.27      257.48      8.38 o 
  -4   2   9      105.04      106.88      4.47 o 
  -3   2   9      153.65      133.59      9.17 o 
  -2   2   9        1.37       -0.35      0.74 o 
  -1   2   9       91.20       81.93      3.55 o 
   0   2   9      380.25      391.34      9.06 o 
   1   2   9       12.74        8.22      1.07 o 
   2   2   9     1519.28     1466.21     30.20 o 
   3   2   9     2822.13     2755.37     55.48 o 
   4   2   9      491.80      504.87     11.37 o 
   5   2   9       91.60       89.53      2.72 o 
   6   2   9      314.97      308.12      8.32 o 
   7   2   9      180.24      173.20      5.09 o 
   8   2   9       58.36       53.72      2.27 o 
   9   2   9       12.90       11.06      1.42 o 
  10   2   9        0.56       -0.73      1.24 o 
  11   2   9       65.32       74.08      3.66 o 
  -9   3   9        1.98        3.57      4.38 o 
  -8   3   9       17.57       19.49      3.90 o 
  -7   3   9      303.43      312.75     14.61 o 
  -6   3   9      174.87      167.74      9.09 o 
  -5   3   9       79.58       81.29      3.88 o 
  -4   3   9        0.30        0.38      0.97 o 
  -3   3   9      159.47      160.75      6.74 o 
  -2   3   9      347.21      336.54      9.93 o 
  -1   3   9      149.08      123.40      4.59 o 
   0   3   9       74.46       65.82      3.09 o 
   1   3   9      747.36      720.61     22.74 o 
   2   3   9      882.71      891.14     18.90 o 
   3   3   9      428.88      420.18      9.65 o 
   4   3   9      294.22      291.06      8.90 o 
   5   3   9      292.77      289.48      5.51 o 
   6   3   9       31.52       30.08      1.77 o 
   7   3   9      102.48       91.69      2.87 o 
   8   3   9       19.38       18.82      1.90 o 
   9   3   9       17.43       20.63      1.76 o 
  10   3   9       67.49       74.60      2.97 o 
  11   3   9       43.80       44.50      3.60 o 
  -7   4   9       41.19       49.20      4.87 o 
  -6   4   9      128.26      151.18      8.61 o 
  -5   4   9        6.31        3.25      2.27 o 
  -4   4   9       59.50       53.91      4.55 o 
  -3   4   9       13.22       24.09      3.57 o 
  -2   4   9       10.13        6.48      1.26 o 
  -1   4   9      361.45      366.24     13.72 o 
   0   4   9      145.35      147.77      5.16 o 
   1   4   9      509.32      505.40     12.57 o 
   2   4   9      736.05      741.13     16.00 o 
   3   4   9       57.31       58.00      3.03 o 
   4   4   9        0.79        0.93      0.63 o 
   5   4   9     1843.01     1822.75     29.15 o 
   6   4   9      199.33      201.81      5.36 o 
   7   4   9       18.73       20.52      1.39 o 
   8   4   9      112.72      102.37      2.85 o 
   9   4   9       17.27       19.37      1.61 o 
  10   4   9        0.39       -0.27      1.10 o 
  11   4   9        0.13       -0.48      1.27 o 
  -6   5   9      226.17      216.78     10.88 o 
  -5   5   9        0.34       -0.81      1.79 o 
  -4   5   9       20.18       20.46      3.09 o 
  -3   5   9        7.15        1.79      1.79 o 
  -2   5   9       12.90        9.09      2.11 o 
  -1   5   9       90.02      111.62      3.49 o 
   0   5   9      335.67      313.83      7.87 o 
   1   5   9       20.99       27.91      1.45 o 
   2   5   9      251.57      233.30      4.95 o 
   3   5   9        1.73        1.18      0.49 o 
   4   5   9       62.42       70.41      2.72 o 
   5   5   9      199.40      203.19      4.25 o 
   6   5   9      554.25      510.50      9.09 o 
   7   5   9      121.89      116.41      3.03 o 
   8   5   9       71.54       69.30      2.16 o 
   9   5   9        5.05        3.48      1.05 o 
  10   5   9       97.56       89.39      3.77 o 
  11   5   9       16.38       12.75      1.64 o 
  12   5   9       13.86       15.10      5.20 o 
  -5   6   9        0.68        3.90      2.11 o 
  -4   6   9       44.75       41.08      3.90 o 
  -3   6   9        3.55        3.90      1.79 o 
  -2   6   9        6.28        8.12      1.35 o 
  -1   6   9       20.17       25.07      1.85 o 
   0   6   9      422.12      417.69      9.65 o 
   1   6   9      317.68      321.57      6.63 o 
   2   6   9      223.75      235.11      5.15 o 
   3   6   9        0.68        0.35      0.50 o 
   4   6   9      128.44      116.06      2.55 o 
   5   6   9      119.54      117.52      2.88 o 
   6   6   9      110.15      116.27      3.35 o 
   7   6   9        1.42        2.19      0.71 o 
   8   6   9        4.67        4.34      0.90 o 
   9   6   9       46.82       49.22      1.95 o 
  10   6   9       73.31       70.28      2.39 o 
  11   6   9       60.71       62.13      2.65 o 
  -4   7   9       43.36       43.52      4.71 o 
  -3   7   9        5.91        4.91      1.60 o 
  -2   7   9      143.63      136.59      4.28 o 
  -1   7   9       80.18       74.96      3.43 o 
   0   7   9      180.68      171.06     10.80 o 
   1   7   9       57.96       71.66      2.37 o 
   2   7   9       87.22       85.17      2.66 o 
   3   7   9       98.73       94.28      2.23 o 
   4   7   9       94.65       95.84      2.31 o 
   5   7   9       59.57       56.29      1.90 o 
   6   7   9        5.16        4.49      0.78 o 
   7   7   9        1.79        4.17      0.84 o 
   8   7   9       16.19       16.55      1.57 o 
   9   7   9       44.02       41.84      2.62 o 
  10   7   9        0.02       -0.75      0.75 o 
  11   7   9       25.65       29.55      2.72 o 
  -5   8   9       30.27       34.91      4.87 o 
  -4   8   9      158.69      175.05      9.58 o 
  -3   8   9        0.16       -0.72      1.66 o 
  -2   8   9        8.56       12.50      1.60 o 
  -1   8   9       69.01       62.08      2.78 o 
   0   8   9       21.67       18.83      1.74 o 
   1   8   9       38.06       40.74      1.85 o 
   2   8   9        4.28        4.30      0.91 o 
   3   8   9      371.71      376.75      6.99 o 
   4   8   9      181.46      185.14      3.67 o 
   5   8   9        0.05       -0.23      0.63 o 
   6   8   9       10.47        8.72      1.02 o 
   7   8   9        9.79        7.91      1.08 o 
   8   8   9      102.20      115.74      3.17 o 
   9   8   9       44.72       53.52      2.04 o 
  10   8   9       17.02       16.24      1.82 o 
  11   8   9        1.31       -0.75      2.65 o 
  -6   9   9      270.05      280.27     13.96 o 
  -5   9   9      239.09      261.60     12.99 o 
  -4   9   9       61.08       64.08      4.02 o 
  -3   9   9       35.96       38.98      3.44 o 
  -2   9   9      127.56      130.85      5.51 o 
  -1   9   9      138.01      136.45      4.37 o 
   0   9   9       11.65       12.87      1.60 o 
   1   9   9       10.78        8.66      1.40 o 
   2   9   9       53.15       48.21      2.30 o 
   3   9   9      101.87       94.43      2.97 o 
   4   9   9      199.91      186.01      4.20 o 
   5   9   9       36.48       34.31      1.63 o 
   6   9   9       27.11       28.27      1.55 o 
   7   9   9       16.58       14.13      1.36 o 
   8   9   9      134.96      134.45      3.53 o 
   9   9   9       97.79       99.79      4.11 o 
  10   9   9        1.08        1.36      1.79 o 
  -5  10   9       49.09       58.54      4.81 o 
  -4  10   9        0.04       -1.95      1.95 o 
  -3  10   9       12.03       13.82      2.63 o 
  -2  10   9       30.70       36.45      6.09 o 
  -1  10   9      400.70      433.26     12.73 o 
   0  10   9       51.31       52.77      3.42 o 
   1  10   9       20.05       20.48      1.96 o 
   2  10   9       18.99       20.25      1.61 o 
   3  10   9        4.32        3.67      2.17 o 
   4  10   9       11.95        9.48      1.22 o 
   5  10   9       89.03       85.62      2.94 o 
   6  10   9       73.13       73.45      3.07 o 
   7  10   9       98.44      103.44      3.43 o 
   8  10   9       51.58       55.82      2.57 o 
   9  10   9       30.10       37.88      3.14 o 
  -4  11   9        6.29        2.56      2.63 o 
  -3  11   9       42.80       44.34      3.93 o 
  -2  11   9       57.46       68.01      7.06 o 
  -1  11   9       50.85       55.15      3.65 o 
   0  11   9       31.69       31.13      2.96 o 
   1  11   9       27.97       30.35      4.02 o 
   2  11   9       11.39       12.82      1.65 o 
   3  11   9       55.04       55.41      2.97 o 
   4  11   9       32.50       25.25      1.81 o 
   5  11   9       30.33       34.06      2.42 o 
   6  11   9       26.98       25.29      1.88 o 
   7  11   9       22.46       19.33      1.80 o 
   8  11   9       19.75       19.86      6.82 o 
  -2  12   9      128.26      139.81      9.42 o 
  -1  12   9      125.18      116.57     13.72 o 
   0  12   9        6.23        6.59      1.69 o 
   1  12   9        3.05        3.81      1.48 o 
   2  12   9       63.79       66.39      8.20 o 
   3  12   9        7.37        7.12      1.95 o 
   4  12   9        2.05       -1.06      2.52 o 
   5  12   9       31.36       24.95      2.15 o 
   6  12   9      259.63      290.65      7.16 o 
   7  12   9        1.86        8.28      4.06 o 
   0  13   9        0.23        3.41      3.57 o 
   1  13   9        0.22        2.60      3.25 o 
   2  13   9        0.00        1.14      3.25 o 
   3  13   9        0.49       -2.27      2.76 o 
   0  -6  10       29.81       23.06      4.87 o 
   1  -6  10        9.39        9.09      4.06 o 
   2  -6  10        9.36        7.96      4.22 o 
   3  -6  10        3.39        9.42      4.06 o 
  -3  -5  10        0.31        1.62      3.41 o 
  -2  -5  10       14.72       15.52      1.67 o 
  -1  -5  10       37.27       34.33      5.60 o 
   0  -5  10      132.54      120.81      8.44 o 
   1  -5  10       17.93       17.94      2.70 o 
   2  -5  10        4.16        4.69      2.52 o 
   3  -5  10       25.61       21.95      2.73 o 
   4  -5  10       44.84       53.20      3.27 o 
   5  -5  10        2.01        2.60      3.41 o 
   6  -5  10        6.93        4.38      4.38 o 
  -4  -4  10        1.29        2.20      1.22 o 
  -3  -4  10       90.77       90.59      4.94 o 
  -2  -4  10      293.80      286.92      9.82 o 
  -1  -4  10      117.86      114.80      5.39 o 
   0  -4  10      231.04      218.56     11.20 o 
   1  -4  10       51.58       47.97      3.04 o 
   2  -4  10      120.66      104.41      4.55 o 
   3  -4  10       46.83       42.61      3.16 o 
   4  -4  10       54.02       51.38      3.08 o 
   5  -4  10        1.53        5.20      1.79 o 
   6  -4  10       19.53       31.24      3.10 o 
   7  -4  10      143.33      142.60      6.72 o 
  -5  -3  10        1.54       -0.92      2.60 o 
  -4  -3  10       36.19       29.77      2.85 o 
  -3  -3  10      191.65      184.30     10.23 o 
  -2  -3  10      315.35      311.54      7.91 o 
  -1  -3  10      106.13       99.25      3.56 o 
   0  -3  10       17.18       16.27      1.72 o 
   1  -3  10        4.74        1.18      1.21 o 
   2  -3  10       90.22       78.27      3.81 o 
   3  -3  10       19.43       16.88      2.26 o 
   4  -3  10       48.93       46.71      3.21 o 
   5  -3  10      123.88      130.64      4.84 o 
   6  -3  10        1.52        0.19      1.64 o 
   7  -3  10       33.30       39.22      3.08 o 
   8  -3  10       61.29       58.06      3.78 o 
  -6  -2  10       66.91       63.49      4.32 o 
  -5  -2  10       56.37       47.08      2.73 o 
  -4  -2  10      121.65      122.87      5.00 o 
  -3  -2  10      195.83      191.85      8.78 o 
  -2  -2  10       46.16       41.69      2.28 o 
  -1  -2  10        1.21        1.44      0.99 o 
   0  -2  10      105.16      102.59      4.87 o 
   1  -2  10       46.33       43.58      2.85 o 
   2  -2  10      103.80      100.75      3.58 o 
   3  -2  10      167.74      179.25      5.21 o 
   4  -2  10       78.12       75.93      3.90 o 
   5  -2  10      184.58      200.43      7.12 o 
   6  -2  10        5.41        3.16      2.92 o 
   7  -2  10        0.00        0.41      1.71 o 
   8  -2  10       24.34       27.32      3.54 o 
   9  -2  10       60.15       80.38      6.98 o 
  -7  -1  10       16.14       10.55      3.57 o 
  -6  -1  10        0.77        0.05      1.32 o 
  -5  -1  10       38.21       39.09      3.09 o 
  -4  -1  10      373.75      368.75      9.17 o 
  -3  -1  10       73.45       67.17      5.57 o 
  -2  -1  10        3.56        2.20      1.00 o 
  -1  -1  10       72.58       64.20      2.77 o 
   0  -1  10        0.02       -0.05      0.84 o 
   1  -1  10       86.20       90.47      6.17 o 
   2  -1  10      209.71      196.61      5.47 o 
   3  -1  10      139.89      116.89      3.90 o 
   4  -1  10       46.92       49.68      6.20 o 
   5  -1  10      176.01      186.74      6.65 o 
   6  -1  10      147.02      142.35      4.68 o 
   7  -1  10       38.01       38.23      2.67 o 
   8  -1  10        1.52        0.37      2.10 o 
   9  -1  10       10.83       10.72      3.73 o 
  -7   0  10       96.99      122.54     13.40 o 
  -6   0  10       75.17       74.72      4.13 o 
  -5   0  10        2.82        0.94      1.25 o 
  -4   0  10        5.51        4.33      3.41 o 
  -3   0  10       49.45       46.60      2.95 o 
  -2   0  10       39.34       34.09      2.08 o 
  -1   0  10       29.49       26.27      1.99 o 
   0   0  10       85.92       88.39      3.21 o 
   1   0  10        8.09       11.51      2.11 o 
   2   0  10        4.78        5.98      1.18 o 
   3   0  10       75.14       65.68      2.80 o 
   4   0  10        7.01        6.39      1.25 o 
   5   0  10        9.53        9.64      1.49 o 
   6   0  10      215.19      197.09      4.91 o 
   7   0  10      111.59      110.74      4.99 o 
   8   0  10        6.97        6.74      2.07 o 
   9   0  10        8.45       11.98      2.68 o 
  10   0  10        0.47        5.20      3.41 o 
  -7   1  10       93.86      113.10      7.55 o 
  -6   1  10      214.83      222.87      7.91 o 
  -5   1  10      259.98      257.63      8.72 o 
  -4   1  10      151.15      131.78     14.53 o 
  -3   1  10      120.07      122.15      4.99 o 
  -2   1  10       73.65       76.33      3.09 o 
  -1   1  10       91.26       81.66      3.12 o 
   0   1  10        4.61        4.27      1.10 o 
   1   1  10      483.08      494.73     11.30 o 
   2   1  10       59.93       56.97      3.36 o 
   3   1  10      148.20      147.44      4.47 o 
   4   1  10        3.17        1.88      1.24 o 
   5   1  10        3.49        2.91      1.23 o 
   6   1  10       44.11       36.95      2.51 o 
   7   1  10      174.14      170.53      6.37 o 
   8   1  10       67.85       63.57      3.79 o 
   9   1  10        7.40       13.27      4.06 o 
  10   1  10       20.64       15.67      2.81 o 
  -7   2  10       17.27       16.73      3.73 o 
  -6   2  10       40.99       38.39      3.04 o 
  -5   2  10        0.38       -0.60      1.32 o 
  -4   2  10      123.74      116.90      4.93 o 
  -3   2  10       12.97       13.17      2.19 o 
  -2   2  10       22.04       19.56      1.89 o 
  -1   2  10        5.75        4.09      1.04 o 
   0   2  10        3.58        3.43      1.11 o 
   1   2  10       63.86       64.48      3.33 o 
   2   2  10      152.48      164.55      4.71 o 
   3   2  10       39.80       43.32      2.24 o 
   4   2  10       25.82       24.33      2.52 o 
   5   2  10        1.09        0.97      1.11 o 
   6   2  10        2.74        3.04      1.08 o 
   7   2  10       58.92       66.14      3.00 o 
   8   2  10       35.76       37.24      2.50 o 
   9   2  10       31.45       27.28      2.93 o 
  10   2  10       60.41       67.43      4.48 o 
  11   2  10       46.08       52.77      6.17 o 
  -8   3  10       34.89       21.60      5.03 o 
  -7   3  10       19.83       17.05      3.57 o 
  -6   3  10       24.23       20.46      3.90 o 
  -5   3  10        0.17       -0.32      1.79 o 
  -4   3  10        0.23       -0.73      1.09 o 
  -3   3  10      151.29      154.93      5.73 o 
  -2   3  10      714.19      661.19     18.14 o 
  -1   3  10      393.72      382.64     11.25 o 
   0   3  10       57.69       54.15      2.43 o 
   1   3  10       12.28       13.35      1.96 o 
   2   3  10      294.03      308.11      7.59 o 
   3   3  10      440.95      433.17     12.51 o 
   4   3  10      332.71      327.09      9.99 o 
   5   3  10        4.14        6.25      1.08 o 
   6   3  10       22.22       19.74      1.84 o 
   7   3  10        6.00        5.57      1.47 o 
   8   3  10       13.22       11.52      1.68 o 
   9   3  10        0.42        0.18      1.33 o 
  10   3  10       60.98       71.64      3.68 o 
  11   3  10       48.34       55.86      6.17 o 
  -8   4  10       89.61       89.80      8.28 o 
  -7   4  10      218.40      217.43     11.53 o 
  -6   4  10       21.94       22.08      3.90 o 
  -5   4  10       23.95       26.47      3.73 o 
  -4   4  10       72.62       66.09      5.03 o 
  -3   4  10        5.70        3.52      1.32 o 
  -2   4  10      135.72      127.95      4.93 o 
  -1   4  10       10.37       11.14      1.48 o 
   0   4  10       44.33       41.15      3.09 o 
   1   4  10       54.70       64.35      5.68 o 
   2   4  10      289.64      302.46      9.24 o 
   3   4  10      407.25      391.32     11.48 o 
   4   4  10       93.37       94.86      4.87 o 
   5   4  10        9.40       10.36      1.19 o 
   6   4  10        1.51       -0.53      0.80 o 
   7   4  10      208.78      211.81      5.23 o 
   8   4  10        7.23        5.78      1.16 o 
   9   4  10       38.41       41.65      2.39 o 
  10   4  10       24.83       27.24      3.59 o 
  11   4  10       24.07       29.52      5.44 o 
  -6   5  10      157.09      167.41      9.42 o 
  -5   5  10       61.34       57.81      5.03 o 
  -4   5  10        8.90        5.36      2.11 o 
  -3   5  10        0.27        3.25      1.79 o 
  -2   5  10      142.16      127.14      7.14 o 
  -1   5  10       17.03       18.80      4.79 o 
   0   5  10      193.70      187.48      8.20 o 
   1   5  10       58.63       60.26      7.88 o 
   2   5  10      231.23      233.84      6.24 o 
   3   5  10      430.11      437.91     12.57 o 
   4   5  10      235.69      231.40      6.15 o 
   5   5  10       23.64       22.44      1.59 o 
   6   5  10       34.92       31.06      1.51 o 
   7   5  10     1150.64     1154.41     19.21 o 
   8   5  10      171.31      172.20      4.12 o 
   9   5  10        0.07       -0.36      0.96 o 
  10   5  10        0.16        0.58      1.18 o 
  11   5  10        0.48        0.15      1.94 o 
  -5   6  10       28.08       31.34      3.90 o 
  -4   6  10        8.60        5.85      2.44 o 
  -3   6  10      149.29      156.86      8.44 o 
  -2   6  10       20.15       20.46      3.09 o 
  -1   6  10       45.77       37.83      3.57 o 
   0   6  10       32.07       26.27      2.68 o 
   1   6  10       15.52       12.30      1.40 o 
   2   6  10     1110.98     1084.93     26.55 o 
   3   6  10      103.80      108.89      2.53 o 
   4   6  10      110.19      117.89      3.63 o 
   5   6  10      221.35      226.33      4.78 o 
   6   6  10      101.63      107.36      2.88 o 
   7   6  10      475.98      470.75     11.53 o 
   8   6  10      194.18      183.88      4.84 o 
   9   6  10      105.72      102.07      3.07 o 
  10   6  10       13.37       15.84      1.63 o 
  11   6  10        0.02        1.99      3.41 o 
  -4   7  10        5.41        5.85      2.44 o 
  -3   7  10        2.11        1.95      1.95 o 
  -2   7  10        0.46        0.65      1.79 o 
  -1   7  10        3.33        1.16      1.36 o 
   0   7  10       97.78       98.41      8.20 o 
   1   7  10       22.29       18.95      1.81 o 
   2   7  10     1455.57     1485.20     26.60 o 
   3   7  10        0.45        0.56      0.61 o 
   4   7  10        7.42        5.49      0.77 o 
   5   7  10      273.04      271.61      5.46 o 
   6   7  10      320.65      310.69      6.16 o 
   7   7  10       84.02       91.08      2.73 o 
   8   7  10       31.56       43.14      2.26 o 
   9   7  10      304.47      307.70      6.47 o 
  10   7  10       56.97       57.54      2.53 o 
  11   7  10        7.28        5.52      4.55 o 
  -2   8  10       73.07       71.11      3.90 o 
  -1   8  10       65.45       65.01      2.96 o 
   0   8  10      131.35      141.88      7.95 o 
   1   8  10      245.09      231.28      5.36 o 
   2   8  10      345.39      349.19      7.36 o 
   3   8  10        8.06        9.37      1.00 o 
   4   8  10      137.78      140.48      3.09 o 
   5   8  10       62.50       64.80      1.99 o 
   6   8  10      164.36      162.34      3.86 o 
   7   8  10       74.97       64.80      2.29 o 
   8   8  10       81.83       79.44      2.66 o 
   9   8  10      134.01      137.78      3.74 o 
  10   8  10        1.96        2.95      1.56 o 
  -3   9  10       39.25       41.85      6.90 o 
  -2   9  10      638.29      694.92     19.12 o 
  -1   9  10        5.62        8.05      1.60 o 
   0   9  10        2.66        2.27      1.31 o 
   1   9  10       75.75       73.24      3.15 o 
   2   9  10        0.65        0.86      0.91 o 
   3   9  10        2.03       -0.46      0.88 o 
   4   9  10      125.36      131.06      3.38 o 
   5   9  10      134.10      136.96      3.48 o 
   6   9  10      261.67      274.19      6.79 o 
   7   9  10       16.11       17.27      1.43 o 
   8   9  10        5.52        5.15      1.04 o 
   9   9  10       39.25       33.25      2.02 o 
  10   9  10       36.63       54.24      6.33 o 
  -4  10  10       86.99       91.58      5.28 o 
  -3  10  10       45.47       46.46      3.73 o 
  -2  10  10       26.47       20.39      2.84 o 
  -1  10  10        5.86        5.93      2.07 o 
   0  10  10       82.60       95.73      4.64 o 
   1  10  10        2.70        2.80      1.31 o 
   2  10  10        0.68        1.22      1.17 o 
   3  10  10        3.82        4.30      1.87 o 
   4  10  10       24.99       19.00      1.60 o 
   5  10  10       54.49       46.78      2.09 o 
   6  10  10      124.63      115.68      3.64 o 
   7  10  10       11.61       10.24      1.42 o 
   8  10  10       32.94       31.40      2.60 o 
   9  10  10       35.50       37.67      4.71 o 
  -3  11  10       39.36       40.09      4.13 o 
  -2  11  10        3.43        2.03      2.18 o 
  -1  11  10        0.69        0.32      1.95 o 
   0  11  10       28.81       28.45      3.00 o 
   1  11  10      124.72      136.40      5.71 o 
   2  11  10        3.27        2.48      1.90 o 
   3  11  10       54.87       55.75      4.71 o 
   4  11  10       15.32       18.18      2.87 o 
   5  11  10       22.26       23.63      2.21 o 
   6  11  10        8.20        7.66      1.22 o 
   7  11  10      131.28      135.24      5.95 o 
   8  11  10       42.16       42.87      5.20 o 
  -1  12  10       24.75       34.75      5.85 o 
   0  12  10       12.42       12.12      2.13 o 
   1  12  10        0.04        0.27      1.58 o 
   2  12  10       49.21       57.62      3.15 o 
   3  12  10       17.61       17.85      2.89 o 
   4  12  10        0.40        0.02      1.20 o 
   5  12  10       15.00       14.91      2.16 o 
   6  12  10        3.03        2.60      3.57 o 
  -2  -4  11        8.11        8.44      4.06 o 
  -1  -4  11        1.63        2.35      2.29 o 
   0  -4  11        0.11        0.84      1.31 o 
   1  -4  11        8.83       10.98      1.83 o 
   2  -4  11       60.36       60.48      3.22 o 
   3  -4  11        9.91        9.91      1.96 o 
   4  -4  11        7.06        6.01      3.90 o 
   5  -4  11       46.09       46.77      6.98 o 
  -3  -3  11        2.12        0.78      1.32 o 
  -2  -3  11       71.75       64.18      4.35 o 
  -1  -3  11      109.91      105.00      3.91 o 
   0  -3  11       60.11       61.63      2.98 o 
   1  -3  11        0.02        1.95      1.39 o 
   2  -3  11      202.00      199.04      7.03 o 
   3  -3  11       55.69       51.98      3.51 o 
   4  -3  11        0.30       -1.43      1.68 o 
   5  -3  11       14.07       12.03      2.20 o 
   6  -3  11      166.89      170.25      8.82 o 
  -4  -2  11       49.30       46.83      2.83 o 
  -3  -2  11       94.32       89.02      4.78 o 
  -2  -2  11       95.96       91.04      3.52 o 
  -1  -2  11       38.23       35.79      2.26 o 
   0  -2  11       53.16       52.18      2.72 o 
   1  -2  11       35.08       31.26      2.51 o 
   2  -2  11        1.26        2.28      1.38 o 
   3  -2  11       33.61       37.56      3.90 o 
   4  -2  11       14.12       14.83      3.33 o 
   5  -2  11       29.39       30.63      3.57 o 
   6  -2  11      131.71      131.67      5.84 o 
   7  -2  11       13.64       14.25      2.38 o 
   8  -2  11        0.01        1.46      4.71 o 
  -5  -1  11       28.09       24.98      2.46 o 
  -4  -1  11      295.87      302.20      8.02 o 
  -3  -1  11       22.62       21.04      1.98 o 
  -2  -1  11      185.98      181.57      5.41 o 
  -1  -1  11      192.73      188.68      5.48 o 
   0  -1  11        0.15        0.29      0.91 o 
   1  -1  11       40.13       34.73      2.68 o 
   2  -1  11       98.13       97.38      3.89 o 
   3  -1  11       65.74       69.19      3.07 o 
   4  -1  11      360.53      370.78     15.98 o 
   5  -1  11       67.07       66.04      5.36 o 
   6  -1  11        3.61        6.41      2.07 o 
   7  -1  11       67.63       73.33      4.48 o 
   8  -1  11        5.32        3.52      2.45 o 
  -6   0  11        8.06       12.50      3.57 o 
  -5   0  11       32.74       33.08      2.92 o 
  -4   0  11      102.87      103.16      5.90 o 
  -3   0  11       28.66       23.86      2.15 o 
  -2   0  11      168.29      159.36      4.95 o 
  -1   0  11      303.38      285.32      7.47 o 
   0   0  11       25.29       20.91      1.86 o 
   1   0  11       76.76       77.78      3.94 o 
   2   0  11      264.52      261.95      6.90 o 
   3   0  11       75.45       76.71      3.15 o 
   4   0  11       25.39       31.65      2.28 o 
   5   0  11        0.55        0.65      1.33 o 
   6   0  11        0.01        3.41      1.87 o 
   7   0  11      172.52      184.20      7.06 o 
   8   0  11       33.48       26.76      7.14 o 
   9   0  11       23.00       27.18      3.60 o 
  -6   1  11       40.35       42.04      3.42 o 
  -5   1  11      256.48      253.99     10.96 o 
  -4   1  11      112.00      113.35      5.11 o 
  -3   1  11       12.27       10.39      1.65 o 
  -2   1  11       64.82       60.04      2.90 o 
  -1   1  11       10.11        8.99      1.89 o 
   0   1  11        3.28        3.91      1.17 o 
   1   1  11      210.75      202.44     10.86 o 
   2   1  11      131.31      125.54      4.16 o 
   3   1  11       54.34       59.94      2.77 o 
   4   1  11       12.08       15.56      1.67 o 
   5   1  11        3.45        2.83      1.70 o 
   6   1  11        9.88        7.55      1.74 o 
   7   1  11       62.24       62.67      3.83 o 
   8   1  11       18.07       10.73      2.40 o 
   9   1  11      278.17      287.24     22.65 o 
  10   1  11       35.43       41.89      6.33 o 
  -6   2  11       39.39       44.49      5.52 o 
  -5   2  11      232.95      220.83      7.97 o 
  -4   2  11      346.37      356.76     13.23 o 
  -3   2  11      429.74      401.74     12.22 o 
  -2   2  11      152.81      137.06      4.53 o 
  -1   2  11      100.80      109.57      3.87 o 
   0   2  11      107.58      109.42      7.96 o 
   1   2  11       53.25       44.40      2.85 o 
   2   2  11      130.21      126.26      4.12 o 
   3   2  11      306.31      303.05      7.71 o 
   4   2  11       41.62       40.46      4.14 o 
   5   2  11        0.59        0.31      1.38 o 
   6   2  11        0.09       -0.01      1.09 o 
   7   2  11        7.66        5.29      1.61 o 
   8   2  11        7.37       10.29      1.84 o 
   9   2  11      139.73      147.16     10.07 o 
  10   2  11        2.56        2.44      3.57 o 
  -6   3  11      174.84      178.62     10.39 o 
  -5   3  11       94.61       93.04      6.66 o 
  -4   3  11        5.85        6.20      2.11 o 
  -3   3  11       27.54       30.04      2.53 o 
  -2   3  11       12.73       14.85      2.01 o 
  -1   3  11        0.53        0.69      1.25 o 
   0   3  11       17.21       20.13      2.52 o 
   1   3  11       42.41       44.35      2.42 o 
   2   3  11      216.01      211.13      7.28 o 
   3   3  11      161.53      159.57      9.82 o 
   4   3  11       38.86       40.42      4.47 o 
   5   3  11       34.48       35.02      2.18 o 
   6   3  11      132.31      132.58      4.44 o 
   7   3  11       52.82       47.43      5.01 o 
   8   3  11       11.47       11.51      1.74 o 
   9   3  11       28.94       33.12      2.68 o 
  10   3  11        0.06        0.49      3.41 o 
  -6   4  11       88.26       81.52      6.50 o 
  -5   4  11        7.93       15.26      3.41 o 
  -4   4  11        1.34        1.62      2.11 o 
  -3   4  11       39.22       40.43      4.22 o 
  -2   4  11       98.16       97.14      4.30 o 
  -1   4  11      234.40      236.66     10.07 o 
   0   4  11       37.01       35.78      2.53 o 
   1   4  11       23.40       24.32      2.18 o 
   2   4  11      173.23      169.81      6.14 o 
   3   4  11       69.11       70.09      3.60 o 
   4   4  11        5.07        4.59      2.76 o 
   5   4  11      122.15      121.80      3.63 o 
   6   4  11      618.45      618.41     12.38 o 
   7   4  11       43.49       48.14      3.35 o 
   8   4  11        3.35        2.04      1.22 o 
   9   4  11        0.14       -0.06      1.99 o 
  10   4  11        3.08        2.60      2.30 o 
  -6   5  11        9.28       10.55      3.25 o 
  -5   5  11        0.14       -0.65      2.27 o 
  -4   5  11       49.75       51.15      4.71 o 
  -3   5  11      423.58      422.68     18.02 o 
  -2   5  11       10.41        6.33      2.27 o 
  -1   5  11        3.99        2.19      1.26 o 
   0   5  11        3.01        2.84      1.26 o 
   1   5  11       43.32       49.70      2.93 o 
   2   5  11        0.00        1.17      1.87 o 
   3   5  11       23.01       19.66      2.84 o 
   4   5  11        1.03        1.48      0.88 o 
   5   5  11       26.01       29.58      2.81 o 
   6   5  11      343.65      334.65      7.44 o 
   7   5  11       71.37       70.44      2.86 o 
   8   5  11        0.02        1.05      1.22 o 
   9   5  11       17.86       18.97      2.09 o 
  10   5  11       59.25       58.93      4.53 o 
  -5   6  11       14.63       14.94      3.41 o 
  -4   6  11       19.91       25.17      3.90 o 
  -3   6  11      325.83      341.97     15.43 o 
  -2   6  11        0.96        1.95      1.95 o 
  -1   6  11        2.45        1.14      1.62 o 
   0   6  11        1.22       -1.46      1.46 o 
   1   6  11       42.62       43.26      2.76 o 
   2   6  11      342.30      311.88      9.64 o 
   3   6  11        0.05       -0.71      0.71 o 
   4   6  11        0.18        1.61      0.88 o 
   5   6  11        2.31        1.26      0.94 o 
   6   6  11        0.65        0.13      1.10 o 
   7   6  11        0.00       -1.03      1.18 o 
   8   6  11       11.35       10.44      1.28 o 
   9   6  11        4.83        7.03      1.32 o 
  10   6  11      139.67      157.61      6.73 o 
  -4   7  11        9.25       10.72      2.92 o 
  -3   7  11       49.71       41.08      4.55 o 
  -2   7  11        0.04       -0.16      1.95 o 
  -1   7  11        4.61        4.06      2.27 o 
   0   7  11       45.10       42.71      4.22 o 
   1   7  11       84.63       98.16      4.53 o 
   2   7  11      281.79      298.79      7.71 o 
   3   7  11        7.72        8.43      1.16 o 
   4   7  11       38.79       34.59      2.41 o 
   5   7  11        1.80        1.95      0.80 o 
   6   7  11       31.22       26.82      1.57 o 
   7   7  11       18.99       21.80      1.85 o 
   8   7  11       58.24       66.94      2.85 o 
   9   7  11        2.75        6.74      1.32 o 
  10   7  11      189.54      172.33      7.22 o 
  -3   8  11       44.47       45.63      5.20 o 
  -2   8  11       25.16       36.05      4.22 o 
  -1   8  11        0.57       -0.81      1.95 o 
   0   8  11       22.33       21.71      6.33 o 
   1   8  11      367.53      387.68      9.46 o 
   2   8  11      211.89      219.39      7.31 o 
   3   8  11        7.01        9.37      1.12 o 
   4   8  11       58.38       62.87      2.22 o 
   5   8  11        7.54        6.37      0.99 o 
   6   8  11       82.37       83.56      2.64 o 
   7   8  11        6.61        6.07      1.11 o 
   8   8  11       64.61       66.74      2.52 o 
   9   8  11       38.79       45.15      2.61 o 
  -1   9  11      224.32      225.84      9.58 o 
   0   9  11       18.59       20.90      2.64 o 
   1   9  11       24.29       27.31      2.45 o 
   2   9  11       35.36       38.17      2.10 o 
   3   9  11       29.25       23.31      1.70 o 
   4   9  11       38.08       29.57      2.37 o 
   5   9  11        0.02       -0.24      0.87 o 
   6   9  11      370.53      361.97      8.08 o 
   7   9  11       85.15       90.18      3.38 o 
   8   9  11       46.06       51.38      2.69 o 
   9   9  11       24.92       28.76      3.44 o 
  -2  10  11       10.93       10.39      3.57 o 
  -1  10  11       57.85       59.77      4.23 o 
   0  10  11      304.99      329.08      8.59 o 
   1  10  11       25.88       26.44      2.36 o 
   2  10  11       17.33       19.55      2.15 o 
   3  10  11       26.91       33.17      3.09 o 
   4  10  11        9.53        7.13      1.21 o 
   5  10  11       56.36       65.28      2.49 o 
   6  10  11      453.09      467.11     10.01 o 
   7  10  11       64.80       68.98      4.38 o 
   8  10  11       15.07       14.45      3.41 o 
  -2  11  11        9.82       11.77      3.10 o 
  -1  11  11       17.58       14.13      2.93 o 
   0  11  11        0.01        0.00      2.03 o 
   1  11  11       10.99       10.86      2.49 o 
   2  11  11       40.57       38.07      2.82 o 
   3  11  11        0.84        0.79      2.03 o 
   4  11  11       88.14      103.55      4.10 o 
   5  11  11      161.90      169.99      4.99 o 
   6  11  11      169.25      189.92      8.25 o 
   7  11  11        2.16       -0.65      2.92 o 
   0  12  11       28.57       28.58      5.85 o 
   1  12  11        0.34       -1.14      3.57 o 
   2  12  11        7.42        7.63      4.22 o 
   3  12  11       40.73       41.89      6.01 o 
   4  12  11       26.54       34.95      3.22 o 
   5  12  11       54.37       62.35      7.14 o 
  -1  -3  12       12.26        7.63      4.06 o 
   0  -3  12        4.43        4.55      3.57 o 
  -2  -2  12        5.57        4.06      3.57 o 
  -1  -2  12        0.53        0.78      1.58 o 
   0  -2  12        0.01       -0.15      1.45 o 
   1  -2  12        4.28        2.95      1.51 o 
   2  -2  12      136.37      136.97      8.63 o 
   3  -2  12      207.69      238.45     11.69 o 
   4  -2  12      140.47      135.44      5.89 o 
   5  -2  12        6.32        5.68      2.47 o 
   6  -2  12        1.75        6.66      3.73 o 
  -3  -1  12        4.62        1.99      1.59 o 
  -2  -1  12        3.30        3.04      1.43 o 
  -1  -1  12        7.60        7.57      2.46 o 
   0  -1  12       16.50       21.94      2.45 o 
   1  -1  12       24.77       25.54      2.69 o 
   2  -1  12       58.41       56.04      3.00 o 
   3  -1  12        0.19        0.34      1.35 o 
   4  -1  12        0.37        1.61      1.83 o 
   5  -1  12        2.90        6.13      2.35 o 
   6  -1  12       52.94       64.29      5.93 o 
   7  -1  12       79.62       83.14      6.98 o 
  -4   0  12       64.89       65.16      4.25 o 
  -3   0  12        6.64        8.47      1.73 o 
  -2   0  12      133.61      129.66      5.07 o 
  -1   0  12       13.04        9.31      1.62 o 
   0   0  12       37.89       38.73      2.85 o 
   1   0  12       45.85       53.28      3.44 o 
   2   0  12       10.71       10.00      1.97 o 
   3   0  12        9.52       14.69      1.72 o 
   4   0  12       70.10       82.70      4.18 o 
   5   0  12       15.37       15.56      2.07 o 
   7   0  12      103.37       98.84      5.28 o 
   8   0  12       43.53       53.26      6.50 o 
  -5   1  12      108.29      126.01      8.61 o 
  -4   1  12        1.57        2.24      1.33 o 
  -3   1  12        6.54        4.43      1.59 o 
  -2   1  12      646.07      652.29     14.99 o 
  -1   1  12        0.22       -0.20      1.16 o 
   0   1  12       87.20       82.41      3.43 o 
   1   1  12        7.75        7.17      1.40 o 
   2   1  12       12.20       13.91      1.72 o 
   3   1  12        0.84        2.60      1.17 o 
   4   1  12        6.42        5.89      1.47 o 
   5   1  12       32.63       23.52      2.64 o 
   6   1  12      156.72      172.35      5.53 o 
   7   1  12       91.62       90.70      4.94 o 
   8   1  12        0.99       -1.79      3.09 o 
  -5   2  12       30.80       38.00      4.87 o 
  -4   2  12      179.62      170.21      6.83 o 
  -3   2  12      427.56      443.20     12.62 o 
  -2   2  12      321.20      316.24      8.30 o 
  -1   2  12       29.98       31.61      2.84 o 
   0   2  12      215.49      212.32      7.52 o 
   1   2  12        4.67        4.18      1.33 o 
   2   2  12       31.66       31.70      2.80 o 
   3   2  12        0.99       -0.78      1.20 o 
   4   2  12       22.87       19.96      2.37 o 
   5   2  12       39.82       45.21      3.82 o 
   6   2  12      106.39      105.25      5.05 o 
   7   2  12       14.08       17.16      2.70 o 
   8   2  12       25.01       23.31      3.16 o 
   9   2  12       18.78       32.15      6.17 o 
  -5   3  12       21.43       25.33      4.71 o 
  -4   3  12      117.44      123.73      8.12 o 
  -3   3  12      525.37      517.20     21.68 o 
  -2   3  12      238.20      237.60      6.72 o 
  -1   3  12       86.32       75.03      3.29 o 
   0   3  12      141.48      140.58      5.68 o 
   1   3  12       43.47       56.13      3.44 o 
   2   3  12      193.03      196.93      7.16 o 
   3   3  12      136.17      141.17      8.20 o 
   4   3  12        7.63        8.08      1.68 o 
   5   3  12       29.47       32.59      2.84 o 
   6   3  12        4.35        3.50      1.23 o 
   7   3  12        0.26        0.88      1.20 o 
   8   3  12        3.96        4.34      1.60 o 
   9   3  12       21.84       29.71      4.95 o 
  -5   4  12       23.41       22.73      4.55 o 
  -4   4  12      136.17      146.79      8.77 o 
  -3   4  12      104.51       95.97      6.66 o 
  -2   4  12       66.47       61.38      3.50 o 
  -1   4  12        0.43        1.55      1.32 o 
   0   4  12      183.43      175.97     11.53 o 
   1   4  12      226.40      232.64      7.97 o 
   2   4  12      170.72      180.12      6.70 o 
   3   4  12      133.71      138.05      5.61 o 
   4   4  12       15.87       13.45      2.10 o 
   5   4  12        0.41        0.53      1.29 o 
   6   4  12        3.08        7.27      1.47 o 
   7   4  12       21.09       16.40      2.03 o 
   8   4  12       16.88       16.78      2.17 o 
   9   4  12       46.07       53.40      4.53 o 
  -5   5  12       36.36       32.80      5.03 o 
  -4   5  12      116.24      123.90      7.96 o 
  -3   5  12        5.38        5.03      2.60 o 
  -2   5  12       93.09       74.21      5.85 o 
  -1   5  12       58.02       53.42      4.87 o 
   0   5  12      293.61      298.53     23.71 o 
   1   5  12      835.93      854.33     25.90 o 
   2   5  12       78.12       77.34      3.96 o 
   3   5  12       68.84       70.33      6.41 o 
   4   5  12        9.02       15.76      3.71 o 
   5   5  12      129.49      130.73      4.55 o 
   6   5  12       49.78       54.09      2.98 o 
   7   5  12        3.41        2.05      1.29 o 
   8   5  12      126.42      122.84     14.53 o 
   9   5  12       56.07       72.58      7.31 o 
  -5   6  12       52.75       58.94      6.50 o 
  -4   6  12       85.06       78.27      6.17 o 
  -3   6  12        0.85       -1.62      2.27 o 
  -2   6  12        4.38        1.46      2.27 o 
  -1   6  12      156.16      158.81      8.93 o 
   0   6  12       62.45       63.00      5.20 o 
   1   6  12      118.74      118.38      7.14 o 
   2   6  12       79.84       77.39      3.90 o 
   3   6  12       11.85       15.93      3.57 o 
   4   6  12        0.00        0.47      1.00 o 
   5   6  12      190.72      184.29      5.71 o 
   6   6  12        3.37        2.61      1.38 o 
   7   6  12       16.62       21.09      2.21 o 
   8   6  12      112.49      107.10      4.29 o 
   9   6  12       11.34       12.83      4.22 o 
  -4   7  12        6.66       10.07      3.09 o 
  -3   7  12        5.81        0.32      2.60 o 
  -2   7  12        0.98        3.25      2.60 o 
  -1   7  12       25.24       31.99      4.22 o 
   0   7  12       70.41       48.06      4.55 o 
   1   7  12        4.48       -1.62      1.62 o 
   2   7  12       72.84       69.99      5.52 o 
   3   7  12        0.37        0.80      1.00 o 
   4   7  12       20.83       19.79      1.74 o 
   5   7  12       67.09       74.14      3.07 o 
   6   7  12        3.58        1.16      1.03 o 
   7   7  12       13.79        9.65      1.48 o 
   8   7  12       33.99       34.88      2.27 o 
   9   7  12       10.86       12.02      4.55 o 
  -3   8  12       96.11      108.47      7.79 o 
  -2   8  12      100.48      104.25      7.47 o 
  -1   8  12        0.16       -0.81      2.11 o 
   0   8  12        0.42        1.95      2.11 o 
   1   8  12       45.94       43.42      2.98 o 
   2   8  12      138.14      118.21      4.26 o 
   3   8  12        1.00        3.10      1.54 o 
   4   8  12       20.76       21.32      2.05 o 
   5   8  12       95.25       99.00      3.35 o 
   6   8  12       33.61       37.59      3.16 o 
   7   8  12        9.07        9.70      1.58 o 
   8   8  12        9.11       10.18      1.85 o 
   9   8  12       23.47       25.66      5.85 o 
  -1   9  12       48.30       49.85      5.20 o 
   0   9  12       79.17       80.50      5.11 o 
   1   9  12      229.23      230.46      8.26 o 
   2   9  12      128.91      118.90      4.21 o 
   3   9  12       29.25       24.83      2.52 o 
   4   9  12        3.79        5.44      2.09 o 
   5   9  12       19.66       18.37      2.03 o 
   6   9  12        6.08        7.17      1.38 o 
   7   9  12        3.54        2.03      1.23 o 
   8   9  12        0.16       -0.65      1.79 o 
  -1  10  12       17.55       21.43      4.55 o 
   0  10  12       75.99       82.05      4.71 o 
   1  10  12      256.90      253.99      8.84 o 
   2  10  12        2.30        5.49      2.44 o 
   3  10  12       52.77       53.47      3.93 o 
   4  10  12        1.17       -0.10      1.10 o 
   5  10  12        5.37        7.21      1.93 o 
   6  10  12        5.30       10.02      1.78 o 
   7  10  12        9.24        4.87      3.09 o 
   0  11  12       16.48       16.73      4.55 o 
   1  11  12      113.61      129.09      8.44 o 
   2  11  12       70.34       84.11      3.99 o 
   3  11  12       14.29       17.23      2.64 o 
   4  11  12        1.68        3.33      1.86 o 
   5  11  12       53.47       52.76      4.71 o 
   6  11  12       16.98       21.76      4.55 o 
   1  -2  13        1.26        0.00      4.06 o 
   0  -1  13       22.17       27.28      5.03 o 
   1  -1  13       24.23       29.37      3.32 o 
   2  -1  13        0.04       -1.70      1.99 o 
   3  -1  13       16.96       25.14      3.28 o 
   4  -1  13      279.64      264.19     12.67 o 
   5  -1  13      375.29      411.64     17.86 o 
  -1   0  13        4.66        5.47      1.82 o 
   0   0  13       17.84       17.10      2.17 o 
   1   0  13        1.99        2.00      1.45 o 
   2   0  13       29.92       26.94      2.32 o 
   3   0  13        3.24        3.17      1.48 o 
   4   0  13       19.03       23.82      3.01 o 
   5   0  13      171.45      187.06     10.23 o 
  -3   1  13        3.95        4.47      2.41 o 
  -2   1  13       12.70       12.68      2.16 o 
  -1   1  13        5.75        9.99      1.86 o 
   0   1  13       13.26       16.10      1.93 o 
   1   1  13        9.21       11.11      1.75 o 
   2   1  13       13.40       14.28      2.06 o 
   3   1  13       71.42       75.17      3.47 o 
   4   1  13       45.55       57.43      3.88 o 
   5   1  13       68.29       68.93      4.32 o 
   6   1  13       93.00      105.55      7.63 o 
  -4   2  13      184.41      194.53     11.20 o 
  -3   2  13        0.26       -1.96      2.35 o 
  -2   2  13        2.14        5.24      1.54 o 
  -1   2  13        0.04        0.28      1.34 o 
   0   2  13       78.28       87.93      3.81 o 
   1   2  13       12.91       16.62      1.96 o 
   2   2  13        0.54        1.67      1.59 o 
   3   2  13       35.85       31.24      2.85 o 
   4   2  13        0.01        1.75      2.92 o 
   5   2  13        1.49       -0.82      3.00 o 
   6   2  13       80.17       90.44      6.35 o 
   7   2  13        0.13       -0.76      2.40 o 
  -3   3  13       22.20       20.30      3.90 o 
  -2   3  13        9.73        8.56      2.07 o 
  -1   3  13        5.70        9.87      2.12 o 
   0   3  13       34.30       32.79      3.03 o 
   1   3  13       65.90       62.62      5.60 o 
   2   3  13        1.15        1.42      1.66 o 
   3   3  13       97.71      100.42      4.87 o 
   4   3  13        5.46        2.86      1.62 o 
   5   3  13       60.29       69.80      4.21 o 
   6   3  13      176.52      181.58      7.38 o 
   7   3  13       13.76       19.91      2.36 o 
   8   3  13        5.21        5.36      4.06 o 
  -3   4  13      105.98      113.83      7.96 o 
  -2   4  13       61.70       72.42      6.01 o 
  -1   4  13       59.32       62.78      8.28 o 
   0   4  13       21.27       25.28      2.63 o 
   1   4  13        5.03        5.60      1.84 o 
   2   4  13      199.44      217.55      7.91 o 
   3   4  13        3.49        5.03      2.60 o 
   4   4  13       18.81       16.76      2.38 o 
   5   4  13       20.03       23.89      2.21 o 
   6   4  13       54.65       62.40      3.30 o 
   7   4  13       91.58      104.77      5.71 o 
   8   4  13        8.21        8.44      4.06 o 
  -3   5  13      152.41      147.77      9.26 o 
  -2   5  13      231.69      234.80     12.18 o 
  -1   5  13       11.97       14.13      3.09 o 
   0   5  13        5.05        8.12      1.78 o 
   1   5  13      161.02      158.59     10.15 o 
   2   5  13      294.98      306.01     10.39 o 
   3   5  13        0.40        1.09      1.40 o 
   4   5  13        0.64        0.37      1.08 o 
   5   5  13       21.60       25.14      3.40 o 
   6   5  13       73.47       70.37      4.28 o 
   7   5  13       61.52       71.32      6.82 o 
   8   5  13        6.00        8.12      4.55 o 
  -3   6  13      305.34      309.01     15.10 o 
  -2   6  13      139.52      147.77      9.09 o 
  -1   6  13      126.39      123.08      7.79 o 
   0   6  13      160.49      180.08     10.07 o 
   1   6  13      217.81      214.67     11.04 o 
   2   6  13      129.39      126.89      9.01 o 
   3   6  13       50.78       52.60      3.39 o 
   4   6  13       31.45       34.47      2.43 o 
   5   6  13       54.10       54.21      2.63 o 
   6   6  13       21.31       25.92      2.48 o 
   7   6  13       13.03        9.24      2.11 o 
  -3   7  13      161.72      176.18     10.55 o 
  -2   7  13       99.30      103.60      7.47 o 
  -1   7  13       45.20       46.12      5.03 o 
   0   7  13       89.98       85.25      6.33 o 
   1   7  13      157.88      188.36     10.39 o 
   2   7  13      187.43      182.19     10.07 o 
   3   7  13        6.99        7.40      1.78 o 
   4   7  13        0.30       -1.21      1.28 o 
   5   7  13       30.72       32.50      2.18 o 
   6   7  13        9.59       10.18      1.62 o 
   7   7  13      103.04       96.78     10.47 o 
  -2   8  13       14.15       25.01      4.71 o 
  -1   8  13      116.85      114.97      7.96 o 
   0   8  13      149.51      158.00      9.42 o 
   1   8  13        2.13        2.35      1.61 o 
   2   8  13      384.09      354.10     11.30 o 
   3   8  13       43.62       29.33      2.81 o 
   4   8  13       33.43       29.63      2.34 o 
   5   8  13      101.77       99.95      4.19 o 
   6   8  13        1.41        0.80      1.28 o 
   7   8  13        0.01        1.01      2.26 o 
  -1   9  13      114.24      135.91      9.26 o 
   0   9  13      612.62      653.58     26.96 o 
   1   9  13       65.22       78.75      6.66 o 
   2   9  13      173.63      164.05      6.65 o 
   3   9  13      187.70      174.40     10.07 o 
   4   9  13       46.97       55.66      4.58 o 
   5   9  13       39.38       41.39      5.28 o 
   6   9  13        9.80       11.20      3.41 o 
   0  10  13      231.10      252.18     13.32 o 
   1  10  13       82.68       87.37      5.68 o 
   2  10  13        0.00        0.24      2.33 o 
   3  10  13      123.16      129.26      8.77 o 
   4  10  13       29.61       37.35      4.71 o 
   5  10  13       11.71        6.66      3.57 o 
   0   1  14       19.61       15.43      4.22 o 
   1   1  14        6.94        3.09      3.57 o 
   2   1  14        0.02        0.37      2.40 o 
   3   1  14       13.89       16.19      3.82 o 
   4   1  14      119.34      104.74      8.93 o 
  -1   2  14       49.01       45.14      6.33 o 
   0   2  14        7.83        5.48      2.24 o 
   1   2  14       19.29       18.93      3.03 o 
   2   2  14        0.12       -1.63      2.07 o 
   3   2  14        2.37        2.61      2.22 o 
   4   2  14      109.87      128.12      8.93 o 
   5   2  14       93.49      105.06      8.77 o 
  -1   3  14       15.66       10.72      3.73 o 
   0   3  14       30.05       39.78      4.87 o 
   1   3  14       20.10       25.24      3.33 o 
   2   3  14        0.11        0.53      1.91 o 
   3   3  14       27.56       25.14      3.57 o 
   4   3  14       70.11       77.26      4.79 o 
   5   3  14       70.44       74.37      7.14 o 
  -1   4  14       22.84       22.25      4.06 o 
   0   4  14       84.68       77.94      6.01 o 
   1   4  14       59.35       65.08      5.28 o 
   2   4  14        0.25        0.82      1.74 o 
   3   4  14        9.86       10.45      2.27 o 
   4   4  14       60.35       57.54      4.13 o 
   5   4  14       36.87       43.96      3.95 o 
   1   5  14       33.25       37.66      3.39 o 
   2   5  14       43.20       48.25      3.81 o 
   3   5  14       40.89       38.10      6.82 o 
   4   5  14       58.02       64.67     10.39 o 
   5   5  14        3.26        2.71      3.82 o 
   1   6  14        5.75        4.38      2.76 o 
   2   6  14       42.38       39.13      4.71 o 
   3   6  14        8.19        8.94      2.22 o 
   4   6  14       58.10       59.92      3.30 o 
   5   6  14       33.61       37.60      3.58 o 
   6   6  14       68.65       74.05      6.82 o 
   3   7  14       13.76       21.60      4.06 o 
   4   7  14       57.37       58.13      5.68 o 
   5   7  14       23.60       29.15      4.30 o 
   6   7  14        1.57        4.25      2.80 o 
   2   8  14       78.78       80.54      6.50 o 
   3   8  14        5.48       11.04      3.57 o 
   4   8  14       33.04       35.72      5.03 o 
   3   9  14       65.26       42.22      5.68 o 
                                                 
